# Supplementary material for: Functional genomics identifies five distinct molecular subtypes with clinical relevance and pathways for growth control in epithelial ovarian cancer
Source: EMBO Mol Med. 2013 May 13;5(7):983–98. doi: 10.1002/emmm.201201823 (PMC3721473; doi:10.1002/emmm.201201823)
Supplement: Supplementary file 3 [file emmm0005-0983-SD3.txt]

SupplementalInformation
FunctionalGenomicsIdentifiesFiveDistinctMolecularSubtypeswithClinicalRelevance
and PathwaysforGrowth Controlin EpithelialOvarian Cancer 
TuanZeaTan,QingHaoMiow,RubyYun-Ju Huang,Meng Kang Wong,Jieru Ye,Jieying 
AmeliaLau,MengChuWu,LuqmanHakim BinAbdulHadi,RichieSoong,Mahesh
Choolani,BenDavidson,JahnNesland,Ling-ZhiWang,NoriomiMatsumura,Masaki
Mandai,IkuoKonishi,Boon-CherGoh,JeffreyT.Chang,Jean-PaulThiery,SeiichiMori
TableofContents: 
SupplementalText
• Designationofmolecularsubtypes
• Discordanceofmolecularsubtypeprediction 
• Classificationaccuracyofcoreandnon-core samples 
• Associationofmolecularsubtypeswith patientoutcomes
• Celllinesubtypeidentification by consensusclustering 
• Identification of Epi-B celllines
• Pathwaysaffected in silencing PA-1-specificgenes
 
SupplementalFigure
Suppl.Fig.1. Removing the batch effect of combined expression microarray data
forepithelialovarian cancer. 
Suppl.Fig.2. Statisticalpowerplot.
Suppl.Fig.3. Additional information for the proposed ovarian cancer molecular 
subtype. 
Suppl.Fig.4.  Subtypedistribution.
Suppl.Fig.5.  WT1geneexpression ofovarian cancersubtype.
Suppl.Fig.6. Clinicopathologicalcharacterisation ofmolecularsubtypes. 
Suppl.Fig.7. A diagnostic method to predict ovarian cancer subtype based on a 
BinaryRegressionmodel. 
Suppl.Fig.8. DiagnosticsubtypepredictionbySAM/ROC/ClaNC.Suppl.Fig.9. Three-waysplitcrossvalidationusingBinRegandClaNC. 
Suppl.Fig.10. Identification of cellline subtype status.
Suppl.Fig.11.SurfacemarkerandinterferonsignatureofEpi-B celllines. 
Suppl.Fig.12.Subtype-specific amplified ordepleted hairpins.
Suppl.Fig.13.Pathwaysaffectedby silencing PA-1-specific genes.
 
SupplementalTable
 
SupplementalMaterialsand Method 
• Principalcomponentanalysis
• Statisticalpoweranalysis
• Predictivemodelling and validation by BinReg 
• Predictivemodelling and validation by ClaNC 
• Three-waysplitcross-validation using BinReg and ClaNC 
• Celllinepanel
• Genome-wideRNAiscreensforsubtype-specific proliferation genes
• PathwayanalysisinsilencingPA-1-specific genes
SupplementalReferencesSupplementalText
Designationofmolecularsubtypes
The Epithelial-A (Epi-A/Differentiated/C3) and Epithelial-B (Epi-B/Immunoreactive/C2)
tumour clusters expressed epithelial cell markers, such as CDH1 (E-cadherin), EPCAM, 
variouskeratin genes(KRTs)and CD24. The Mesenchymal (Mes/Mesenchymal/C1)tumour 
subtype predominantly expressed fibroblastic/mesenchymal genes, such as PDGFRA, 
VCAM1, ZEB1, TWIST1, and extracellular matrix genes, including collagen and FN1. The 
Stem-like-A (Stem-A/Proliferative/C5)andStem-like-B (Stem-B/C6)tumour clustersdid not
share many gene markers,butexpressed typicalmarkersforepithelialstem cells:LGR5and 
PROM1(CD133),respectively (Fodde,2009). Stem-A tumours also expressed more MYCN, 
NCAM, CDH2(N-cadherin) and proliferation-related genes,suggesting neuralcharacteristics.
Epi-B and Mes tumours expressed inflammatory genes, such as multiple interferon down-
stream genes, MHC class II genes and immunoglobulin genes (Fig. 1A; Suppl. Table 2; 
Suppl.Figs.11A and11B).Theproportionofeachsubtypeinall1,538sampleswas8.8% for
Epi-A (n= 135),25.5% forEpi-B (n= 392),26.7% forMes(n= 412),20.5% forStem-A (n
= 315),and 12.3% forStem-B (n= 189);6.2% remained unclassified (n= 95).
 Wenoted that threedatasets (GSE10971,GSE14407andGSE18520)contained78
samples taken by lasercapture microscopy thatwere highly enriched forcarcinoma cells by 
maximum elimination of contaminating stroma. The distribution of each subtype was 
consistentwith thatofthe entire collection (Epi-A, 7.7%;Epi-B, 25.6%;Mes, 21.8%;Stem-
A, 20.5%;Stem-B, 3.8%; and unclassified, 20.5% in 78 samples),implying thatthesubtypes
are intrinsic to cancercells,and notdependenton stromalcells. 
 A comparisonofthe subgrouping scheme in the currentstudy withthatofprevious 
classificationsby Tothilletal.(Tothilletal,2008) orby TheCancerGenomeAtlas(TCGA) 
(TheCancerGenomeAtlasResearchNetwork,2011) revealed that the Stem-B/C6subtype
wasidentifiedfrom theanalysesofmulti-histotypeovarian cancers by Tothilletal.and by us
butnotby TCGA in theiranalysisofonly high-gradeserousovarian cancer(Suppl.Fig.3B). 
On the other hand, in our analyses, most of the histotypes other than serous cancers wereclassified into the Stem-B subtype (Suppl. Figs. 4B and 6A); although, these non-serous 
tumours shared “few molecularsimilarities”. Theinclusionoftheotherhistotypes,therefore,
mayallow the identification ofa unique subgroup in serous carcinomas. Toseetheeffectof
including the other histologies in ourmolecularclassification(using a standard deviation cut-
off of 1.05), we examined the lists of genes that were most variably expressed across the
samples: 1)allsamplesused in thecurrentstudy (n= 1,538),2)serouscarcinomasamples(n 
= 1,274)and 3)samples withhistotypesother thanserouscarcinoma(n= 264).These lists 
showed a significantly higher overlap between all 1,538 and 1,274 serous samples (1,116 
overlapped/1,138 genes in total; 98.1%), than between all 1,538 and 264 of the other 
histology samples(1,089 overlapped/1,311 genesin total;83.1%). Thisdifferenceinthegene
lists indicates that the overall expression pattern with all 1,538 samples was influenced 
mainlybyvariationwithinthe serous cancersamples, butto alesser extent than that within
the other histological types. The other histotypes might have been thus classified into the
same molecular category as Stem-B, even though they exhibited distinct biological
characteristics. The clinicopathological information obtained with each dataset was neither
standardised nor centrally reviewed across the datasets; therefore, it is possible that 
pathologically misdiagnosed samples were included. However, it is also likely that the
variation between serous and the other histologies contributed to the identification of the 
Stem-B subtypeexhibiting“lessserous”features. This notion was also supported by the fact 
that the expression level of WT1 gene, a marker of serous adenocarcinoma of the ovary 
(Lawrenson & Gayther, 2009) was significantly lower in Stem-B tumours, irrespective of
whethertheywereexhibiting otherhistotypesorwereonly serous ovarian carcinoma (Suppl.
Fig.5). 
 TheKaplan-MeiercurvesfortheStem-B subtypediffered between the training and 
validation sets, while those curves for the other subtypes were consistent (Fig. 1B; Suppl.
Figs.7C,7D,8B and8D).ThesmallnumberofsamplesforStem-B (n= 56 [BinReg]or32 
[ClaNC] samples with survivalinformation) in the validation dataset might beresponsiblefor
this discrepancy. However, we also found that the serous samples included in the Stem-B subtype have different overall survival rates between the training and validation datasets,
implying possible heterogeneity withinthesubtype.  
 
Discordanceofmolecularsubtypeprediction
Despite recent progress in the development of statistical models for cancer molecular 
subtyping with expression microarray data,there is stilluncertainty aboutthe reproducibility 
of these various classification algorithms because of the intrinsic nature of subtype
identification where the true classification remains unknown (Haibe-Kains et al, 2012). 
Previously, Haibe-Kains et al. showed that the concordance between pairs of different
classifiers varied from 49-86% (median: 68%) in the molecular subtyping of 5,715 breast
cancersamplesderived from 36 independentdatasets(Haibe-Kainsetal,2012). Similarly,a 
concordance of77.5% wasobserved between a centroid prediction and a k-meansclustering
in a breastcancercohortwith 412 samples(Calzaetal,2006), showing that the best methods 
achieve a concordance comparable to the 78.8% weobservedin our study. Byscrutinising the 
discrepancy in the subtype classification, we noted high rates of discordant assignments in 
distinguishing Epi-A from Epi-B or Stem-B, and Epi-B from Mes (Suppl. Table 8). This
ambiguity may arise from shared biological properties between some of the subtypes; for 
example,allthreeEpi-A,Epi-B andStem-B subtypesexpressedepithelialmarkers,andmany
clinicalsampleswith Epi-B orMessubtypeassignmentexpressed inflammatory cell markers 
(Fig.1A;Suppl.Fig.11A). A similaroverlapwasindeedobservedinabreastcancercohort
between luminalA and luminalB subtypes,which shared a nuclearexpression ofoestrogen
receptors (Calzaetal,2006). In fact,82% of 489 ovarian cancer expression data ofTCGA 
wereassignedtomorethanonesubtype in a cross-validation with ss-GSEA (Verhaaketal,
2013), implying there were transcriptionally overlapped features across the samples. We
believe that the observed discordanceis due to similarity in the biological propertiesof the 
clinicalsamples. 
 
Classificationaccuracyofcoreandnon-core samples The classification accuracy of core samples was worse than non-core samples (Fig. 1D) 
primarily dueto thedifferencein genesetsused fordefining coresamples,and thegenesets
used to define subtype by BinReg. The gene components for each gene set were largely 
distinct,with a9.8% overlap (116/1185 genes). Moreover,the silhouette width forthe genes 
with variable expression was not correlated with that for the BinReg subtype signatures
(Spearman correlation rho = 0.0194andp = 0.4612). Thesefindingsarenotinconsistentwith
ourobservation,in which thecoresampleswerenotalwayspredicted asanticipated.
 
Associationofmolecularsubtypeswithpatientoutcomes
In addition to Table 1,which outlinesthe analysis ofallhistologicalovarian cancercaseswith 
age,stage,grade,metastasisstatusand molecularsubtypestatusforoverallsurvivalrate,we
further performed four additional Cox hazardous regression analyses (Suppl. Table 5A) as
described below:
1)Serouscancercaseswithage,stage,grade,metastasisandmolecularsubtypestatus, based
on theoverallsurvivalrate(OS)(Suppl.Table 5B). 
: The Stem-A orEpi-B subtypewas found to be an independentprognostic factor from 
multipleclinicalcharacteristicsforserousovariancancerpatients.
2)Serouscancercaseswith age,stage,grade,metastasisstatusandmolecularsubtypestatus, 
based on theprogression-free survivalrate (PFS)(Suppl.Table 5E).
: The molecular subtype was not independently correlated with PFS for serous ovarian 
cancer.
3) All histology cancer cases with age, stage, grade, metastasis status, surgical status and 
molecularsubtypestatus, based on OS (Suppl.Table 5C).
: The limited number of cases with complete information prevented us from identifying 
even the debulking status as an independent prognostic factor with statistical
significance. Similarly, none of the molecular subtype was found as an independent
prognostic factor.4)Allhistologycancercaseswithstatusfordebulkingsurgeryormolecularsubtypes, based 
on OS (Suppl.Table 5D).
: When we examined only the debulking surgery status and the molecularsubtype,Epi-B 
and Stem-A werefoundto be significantprognostic factors independentofthe debulking 
status.  
 In summary,the Stem-A andEpi-B subtypesareconsistentlyidentifiedasprognostic
factors that are independent of multiple clinical parameters and status, which include the 
status forsurgery in the overallsurvivalrate (Table 1; Suppl.Tables5A,5B and5D).
 
Celllinesubtypeidentification byconsensusclustering 
Fourindependentdatasetsofovarian cancercell linesfrom DukeUniversity (42 cell lines),
Kyoto University (37 cell lines), National University of Singapore (34 cell lines) and
Lawrence Berkeley National Laboratory (29 cell lines) were analysed (Guan et al, 2007; 
Matsumuraet al,2011). The data for a total of 142 cell lines were compiled and analysed 
withthedataof1,142coreclinicalsamplesin consensusclustering,withoutconsideringthe 
histologicalorigin ofthecellline.Realisingthat the identified subclass labelling for cell lines 
did notfully capturethepattern ofclinicalsamples,thislabelling was then used as a tentative 
assignmentforcellline subtypesforsubsequentclustering analysis.Afteridentification ofthe 
subtype-specific markergenes using the "cell-line only" expression data with SAM and ROC 
(Tusheretal,2001), a consensus clustering was again performed relying on the selected gene 
sets (Suppl.Fig.10A).The approach ofthe co-clustering analysis(Loweetal,2007; Perouet
al,1999; Pratetal,2010; Virtanenetal,2002) yielded astablesubtypeclassification forthe
cell lines with reasonable similarity to that of the clinical samples (Suppl. Fig. 10C), and 
achieved a 100% consistency in subtype classification forbiologicalreplicatesof28 celllines
that originatedfrom the same source (Suppl.Table 9).This is in contrastto the approach of
predicting the cell line subtype with BinReg or ClaNC, where the consistency in subtype
classification was67.9% (19/28 celllines)amongstthebiologicalreplicates(Suppl.Table 9). 
Based on this observation, co-clustering was adopted instead of a prediction approach forsubtype assignmentofthe ovarian cancercelllines.Weperformed a silhouette analysis and a 
SigClust (Liu et al, 2008) to confirm the validity of the cell line subtypes (Fig. 2A). In 
addition, to confirm the expression similarity between celllinesand clinicalsamplesforeach 
subtype, Spearman correlation map was constructed to measure the closeness in gene 
expression between the cell lines and clinical samples (Suppl. Fig. 10C). Furthermore,
BinRegwasadoptedtovalidatethesubtypeassignmentofthe celllines(Fig.2B)(Gatzaetal,
2010).  
 A co-consensus clustering of the cell lines and the serous tumour samples was
performed, and yielded a resultthatwas highly concordant(137/142,96.5%) with thatofthe 
originalanalysis. We noted that the five discordant arrays included three biological replicates 
ofthe TYK-nu cell lineand oneof itsderivatives (TYK-nu CisR)(datanotshown),which 
were originally grouped into the MessubtypebutwereclusteredwithStem-A seroustumours 
whenclusteringwithseroustumours only. Nevertheless, this highly concordant assignment 
demonstratestherobustnessoftheco-clustering method and implies a very modestinfluence 
oftheotherhistologieswhenincludedwithserous tumour samples.
 
Identification ofEpi-B celllines 
Since Epi-B clinical samples were characterised by contaminating inflammatory-cell gene 
expression, it seemed difficult to identify Epi-B cell line counterparts. Nevertheless, the 
identified Epi-B cell lines indeed shared transcriptional profiles with the Epi-B clinical
tumour samples.The similarity in the expression was confirmed with the BinReg analyses at
geneand pathway levels (Figs. 2B and 2C), aswell aswith the Spearman correlation map 
(Suppl.Fig.10C).Itis plausible thatthe similarity between celllines and clinicalsamples is 
intrinsic to tumour cellsand notto contaminating inflammatory cells,assupported by several
lines ofevidence:1)The Epi-B subtypeofclinicalsamplesconsistsofC2andC4according 
to the classification of Tothill and colleagues, as illustrated in Suppl.Fig.3B (Tothilletal,
2008). C4 is a tumour cluster with fewer infiltrating cells than C2; therefore, the Epi-B 
subtype in clinicalsamples is notsolely characterised by inflammatory cellinfiltration (Fig.1A). 2) Epi-B tumours are characterised not only by the marker gene expression of
inflammatory cells, such as majorhistocompatibility complex (MHC)class II genes (HLA-
DMs, DOs, DPs, DQsand DRs),butalso by gene sets for epithelialcells and interferon (IFN) 
pathways, such as IFN-downstream genes (Fig. 1A; Suppl. Figs. 11A and 11B). It is 
important to note that Epi-B cell lines also retained a similar expression pattern in these 
subsets of genes that include even MHC class II genes (Suppl. Figs. 11A and 11B). This
ectopic expression ofMHC classII genesin Epi-B celllinesmaybeinducedthroughtheIFN 
signalling pathway, since intrinsic inflammatory pathways in cancer cells (such as TNF-α and 
IFNs) can be activated by tumorigenic events. Also, IFNs are reported to stimulate the 
expression of MHC genes in various cancer cells, including ovarian cancer in vitro and in 
vivo (Boyeretal,1989; Freedmanetal,2000; Mantovanietal,2008). 
 
PathwaysaffectedinsilencingPA-1-specific genes
The ss-GSEA revealed the pathways affected by targeting each of the five PA-1 relevant
genes in PA-1, OVCA433 and HeyA8. All siRNA transfections produced significant and
appropriate silencing of the genes with 67.3-92.6% (median 83.9%) efficacy (Suppl. Fig.
13A).A totalof534 pathwayswerecommonly altered acrossthethreecelllines(Suppl.Fig.
13B;Suppl.Table14).GTF3C1knockdown coincided with the down-regulation of the gene 
set Reactome RNA Polymerase III Transcription in all three cell lines pertaining to the 
function of GTF3C1 as a regulatory component of RNA polymerase III transcription 
machinery (Kovelman & Roeder, 1992). Similarly, as one of the components required for 
microtubulenucleation(Favaetal,1999; Moritzetal,1995; Moritzetal,1998), TUBGCP4
knockdown resulted in down-regulation of the Microtubule gene set in the transcriptome. 
Commonpathways forNAT10,BLOC1S1and LRRC59are listed in Suppl.Table 14.Thus,
these examples indicate that this approach can connect a gene with a pathway as expected 
from the biologicalfunction of the gene.SupplementalFigure
 
Suppl. Fig. 1. Removing the batch effect of combined expression microarray data for
epithelialovarian cancer.
A. Heatmaps showing the effect of ComBat standardisation. The samples were aligned 
according to 16 RMA-normalised, independent ovarian cancer gene expression data 
(GSE3149,GSE9891,GSE2109,TCGA,Oslo cohort,GSE6008,E-MEXP-935,GSE10971,
GSE14001,GSE14407,GSE14764,GSE18520,GSE19352,E-MEX-P1085,GSE15578,and
GSE12172).Combinedgeneexpressionheatmapsof22,215probesavailableontheU133A 
platform before (left panel) and after (right panel) ComBat standardisation. B. Effect of 
ComBat standardisation in principle component analysis (PCA) of 16 independent cohorts. 
Left panel. Prior to ComBat standardisation, the combined ovarian cancer gene expression 
datashowed technicalvariations.Rightpanel.AfterComBatstandardisation ofthesamedata,
the technical variations were eliminated.   
Suppl.Fig.2.Statisticalpowerplots. 
Statistical power plots to distinguish one subtype from the others. The statistical power
computation isbased on the resultsofa t-test, with a significance level α = 0.05,andonthe
assumption that subtype distribution is the same throughout different population sizes.
Sample mean was treated as population mean. Arrows indicate the number of samples
required to attain a statistical power of 0.8 for distinguishing amongst molecular subtypes.
The required number of samples was approximated by fitting a cubic polynomial equation
withGraphpadrobustfitfunction.x-axisisthe numberofsamples;y-axisisstatisticalpower.
Abbreviations:Epi-A;Epithelial-A,Epi-B;Epithelial-B,Mes;Mesenchymal,Stem-A;Stem-
like-A,Stem-B;Stem-like-B. 
Suppl. Fig. 3. Additional information for the proposed ovarian cancer molecular 
subtype. 
A.Silhouetteplot.Clinicalsamplespositive for the silhouette width (SW) in each subtype:
Epi-A, 74.8% (101/135); Epi-B, 80.4% (315/392); Mes, 78.9% (325/412); Stem-A, 81.3% 
(256/315); and Stem-B, 76.7% (145/189). SigClust (Liu et al, 2008) p-values indicative of
significance ofclustering are shown to the rightofthe silhouette plot.B.Comparisonofthe
proposed molecular subtype with previously published subtyping schemes for epithelial
ovarian cancerby Tothilletal.(Tothilletal,2008) and The CancerGenome Atlas(TCGA)
(The Cancer Genome Atlas Research Network, 2011). Note that Epi-B subtype carries an
immunoreactive and a differentiated component, and also that TCGA molecular subtyping
lacks Stem-B/C6population.Abbreviations: Epi-A;Epithelial-A,Epi-B;Epithelial-B,Mes;
Mesenchymal,Stem-A;Stem-like-A,Stem-B;Stem-like-B.
 
  
Suppl.Fig.4.Subtypedistribution
Subtypedistributionbycohorts(A)andhistologies(B).X-axisisthe cohortorhistology,and 
y-axisisthe frequency.“Other”indicatestheunclassified samplesnotgrouped in any ofthe 
five subtypes in the initialconsensus clustering analysis in Fig.1A.Colour code:Epi-A,dark
green; Epi-B, light green; Mes, red; Stem-A, blue; Stem-B, purple; Other, grey. 
Abbreviations:Epi-A;Epithelial-A,Epi-B;Epithelial-B,Mes;Mesenchymal,Stem-A;Stem-
like-A,Stem-B;Stem-like-B. 
Suppl.Fig.5.WT1geneexpression ofovarian cancersubtype.
Left panel.Dotplots of subtypes for the gene expression level ofWT1, a serous histology 
marker,inclinicalovariancancersamples comprising serous,endometrioid,mucinous,clear
celland otherhistologies.Rightpanel.DotplotofsubtypesforWT1geneexpression levelin 
serous ovarian cancers only.Colourcode:Epi-A,darkgreen;Epi-B, lightgreen;Mes, red;
Stem-A,blue; Stem-B,purple.Abbreviations:Epi-A;Epithelial-A,Epi-B;Epithelial-B,Mes;
Mesenchymal,Stem-A;Stem-like-A,Stem-B;Stem-like-B. 
Suppl.Fig.6.Clinicopathologicalcharacterisation ofmolecularsubtypes. 
A.Histogramsshowingtherelationshipbetween expression subtypeswith the histotypes(left
panel),agedistribution (middlepanel, where the meanageinyearsisshownunderneath)and
primary ormetastasisedtumours (rightpanel).Definition ofmetastasisedtumourfollows the 
original description in the literature (Anglesio et al, 2008; Bowen et al, 2009; Tone et al,
2008; Tothilletal,2008). B. Kaplan-Meiersurvivalanalysesstratifiedbyclinicalstage.Note
that patients with stage I or II Stem-A ovarian carcinomas have worse outcome, with
statisticalsignificance.Epi-A andEpi-B subtypesshow betterprognosesoverall,butStem-B 
cancersare no longerbenign atadvanced stages.C.Prognostic feature ofsubtypesin serous
ovarian carcinomaswithoutlow malignant potential (LMP) (= high-gradeserousEOCs).A 
total of 863 samples in this category were analysed (Epi-A;63,Epi-B;258,Mes;280,Stem-
A; 217, and Stem-B; 45 samples). Kaplan-Meier analyses of EOCs with all available
histotypes(upperpanel)and with high-gradeseroushistotype(lowerpanel)are shown.Note 
that the molecular sub-classification furtherdissectsheterogeneity ofhigh-gradeserousEOCs
in patient prognosis. D. Distribution of molecular subtypes in ovarian serous tumours. The 
overview frequency distribution as a percentage for ovarian cancer subtypes as LMP, low-grade and high-grade serousovarian carcinomas.x-axis is the subtype orhistological type,
whereasy-axisiseitherthe frequency orfrequency asa percentage.Colourcode:Epi-A,dark
green; Epi-B, light green; Mes, red; Stem-A, blue; Stem-B, purple. Abbreviations: Epi-A;
Epithelial-A,Epi-B;Epithelial-B,Mes;Mesenchymal,Stem-A;Stem-like-A,Stem-B;Stem-
like-B. 
Suppl.Fig.7.A diagnosticmethod topredictovarian cancersubtypebased on aBinary
Regressionmodel.
A.SchemeofdiagnosticsubtypepredictionbasedonaBinaryRegression(BinReg)model.
For each subtype, 50 clinical samples with the highest silhouette values in Suppl. Fig. 3A 
weresubdividedintotrainingsetsA andB,andpredictivemodelsweregenerated based on 
the results of the gene expression arrays of training set A. Multiple tests of predictions from 
training set A to training set B determined the best condition to perform a BinReg. The 
defined condition (Suppl. Materials and Methods) was used to predict the status of the
remaining samples and the samples with unknown status for the subtype.B.Generation of 
subtype predictors. Upper panels. Gene expression heatmaps for subtype predictor.
Expression of predictor genes: red = high; blue = low. Bar = 25 samples were used to
generatethesubtypesignature.Middlepanel.Heatmap forpredicted probabilitiesofsubtype
status of leave-one-out cross-validation (LOO-CV) analysis. Lower panel. Heatmap for
predicted probabilities of subtype status of training set B samples. Overall concordance
(comparing the subtype assignmentby consensusclustering againstthatpredicted by BinReg)
is shown. C. Kaplan-Meieranalysisofthepredictedsubtypeofsamplesnotusedinpredictorgeneration. The concordant samples with survival information (n = 811) were plotted
according to the predicted subtypes.p-valuewascomputed by thelog-rank test.D.Kaplan-
Meieranalysisof260 validation samplesforwhichpatientoutcomeinformation wassupplied 
withpredictedsubtypesby BinReg.p-valuewascomputed by thelog-rank test.Notethatthe
similarity ofthepatientoutcomesbetween thetraining and validation setswasobserved in the
subtypes except for Stem-B (Fig. 1B,; Suppl. Figs. 7C and 8D). Abbreviations: Epi-A;
Epithelial-A,Epi-B;Epithelial-B,Mes;Mesenchymal,Stem-A;Stem-like-A,Stem-B;Stem-
like-B. 
Suppl.Fig.8.Diagnosticsubtypeprediction bySAM/ROC/ClaNC.
A. Gene expression heatmap of subtype-specific genes. Clinical samples with positive 
silhouette width(SW) values (Suppl.Fig.3A) are aligned according to theirsubtype.Red = 
high,green = low expression.Thesubtype-specific genes were identified using significance 
analysis of microarrays (SAM) (false discovery rate; FDR q = 0%) and receiver operating
characteristic (ROC)analysis(> 0.78)(Tusheretal,2001). B. Left panels. Scheme of 10-fold 
cross-validation.Weperformed a10-fold cross-validation analysis,in which we generated the 
expression signaturesof90% samples,predicted the subtype statusofthe remaining 10% of
the samples with the signatures by classification to nearest centroids (ClaNC), and repeated 
these predictions 10 times (Dabney,2006; Subramanian& Simon,2011). Data from 1,538 
epithelialovarian cancer(EOC)sampleswere randomly subdivided into 10 blocks of 154 or 
153 samples. Using data from 9 blocks (90% samples) (total 1,384 or 1,385 samples) as
training data, subtype identification and subsequent gene selection were performed with 
consensus clustering (CC), silhouette analysis (SA), SAM and ROC. The remaining block 
(10% samples) was used as a validation setand the subtype of each sample was predicted by 
ClaNC. We repeated this process 10 times, combined predictions and performed Kaplan-
Meiersurvivalanalysis.Rightpanels.Anexampleofcross-validation (Experiment#2).Geneexpression heatmaps(red = high,green = low expression)and Kaplan-Meiersurvivalanalysis
ofthecombined resultatthefinalstageareshown.C.ConcordanceoftheClaNC prediction 
with the subtype status derived from consensus clustering. Coloured bar = subtype status
prediction ofasample.Samplesarealigned according to thesubtypeclassification by CC and 
SW.Deepcolour= positiveSW;palecolour= samplesclassifiedtoasubtypebutnegative
SW. Concordance was computed by comparing the subtype assignment by CC of 1,538 
clinicalsamples againstthe predicted subtype by ClaNC.The numberin parentheses indicates 
the accuracy of the prediction against core samples. This 10-fold cross-validation showed an 
overallconcordance of72.4% for1,538 samples.“Other”indicatestheunclassified samples
notgrouped in any ofthefivesubtypesin theinitialconsensusclustering analysisin Fig.1A.
D.Leftpanel.HeatmapofSpearmancorrelationRhoofthetraining datasubtype (n = 1,538) 
and subtype predicted by ClaNC in the validation set comprising five independentdatasets
(GSE19829 [n = 28], GSE20565 [n = 95], GSE30311 [n = 67], GSE26712 [n = 185] and 
GSE27651[n=43];totaln=418).Correlationofgeneexpressioniscomputed based on the 
subtype signature (SAM false discovery rate = 0, and ROC = 0.78). Yellow indicates a 
perfectcorrelation (Rho= 1)whereasblackindicatesnocorrelation(Rho= 0).Rightpanel.
Kaplan-Meier plot of subtype predicted by ClaNC in the validation set. p-value shown is
computed by log-rank test.Notethesimilarityofthepatientoutcomesbetweenthetraining
and validation setsobserved in the subtypesexceptforStem-B (Fig.1B; Suppl.Figs.7C and
7D).Abbreviations: Epi-A;Epithelial-A,Epi-B;Epithelial-B,Mes;Mesenchymal,Stem-A;
Stem-like-A,Stem-B;Stem-like-B. 
Suppl.Fig.9.Three-waysplitcross-validation using BinReg and ClaNC 
Five sets of three-way split cross-validations for subtype classifiers by BinReg and ClaNC 
using the dataset with 1,538 clinical samples are shown. The data was divided into five 
random sets of:training setA,(40%,n = 615);training setB,(40%,n = 615) and a testing set
(20%, n = 308), such that each sample was used in the testing set exactly once to ensure 
balance. The classifier was subsequently built using training set A or B, and then used to 
predictthetesting set.Thefive40-40-20 cross-validation setsarealigned ascolumns.Thetop 
coloured barrepresentsthe subtypesidentified in consensusclustering,followed by subtype
prediction by BinReg using training set A, training set B (Upper panel), and then ClaNC 
prediction using training setA,and training setB (Lowerpanel).Thepercentageunderneath 
each coloured baristheoverallconcordance between the predicted subtype and the consensus 
clustering subtype. The number in parentheses is the percentage concordance of the core 
samples.Average overallconcordance ofeach classifieris given atthe bottom rightofeach 
panel.“Other”indicatesthe unclassified samplesnotgrouped in any ofthe five subtypesin 
the initial consensus clustering analysis in Fig. 1A. Colourcode:Epi-A,darkgreen;Epi-B,
light green; Mes, red; Stem-A, blue; Stem-B, purple; Other, grey. Abbreviations: Epi-A;Epithelial-A,Epi-B;Epithelial-B,Mes;Mesenchymal,Stem-A;Stem-like-A,Stem-B;Stem-
like-B. 
Suppl.Fig.10.Identification ofcelllinesubtypestatus.
A. A schematic presentation of subtype classification of cell lines by consensus clustering
(CC). To identify the cell-line counterparts of ovarian tumours, data for a total of 142 cell
lines (Duke: GSE25429 [n = 42], Kyoto: GSE29175 [n = 37], National Laboratory: E-
TABM-254 [n = 29]and Singapore:GSE28724 [n = 34];60 celllineswereredundantin their 
names)wereanalysed together with 1,142 core tumour samples in CC using the same gene 
setfrom Suppl.Fig.8A.Co-clustering subdivided the celllinesinto 7 clusters(G1:21,G5:
23, Epi-A: 1, Epi-B: 12, Mes: 33, Stem-A: 24 and Stem-B: 28 cell lines) and, of those
clusters, two (G1 and G5) predominantly comprised cell lines. Because the expression 
signature for in vitro cultured ovarian cell-line subtype might not be exactly matched with 
that of clinical tumours,we performed an additional round ofCC purely relying on the re-
selected cell-line classifiers based on the first-time subgrouping result (data not shown). This 
two-time consensus clustering finally yielded five subtypes for the cell lines (Epi-A:29,Epi-
B:10,Mes:34,Stem-A:42andStem-B:27 celllines)thatwereunambiguously supported by similarity matrices and the silhouette values (Fig.2A).Uppercoloured bars= subtype status
ofclinicalsamplesafterthefirstCC.Middleblack bars= position ofthecelllinesamplewith 
clinical tumour samples in the first clustering analysis. Lower coloured bars = cell line 
classes.Pale triangles= relationship between the firstand the second classifications.B.Cell
line names in the classification. Data sources of cell lines are Duke University (D), Kyoto
University (K), National University of Singapore (S) and Lawrence Berkeley National
Laboratory(N).ManycelllinesintheKyotoandSingaporecollectionsarederivedfrom the
Dukecollection,whiletheNationalLaboratorycollectionistotallyindependentoftheKyoto,
Duke andSingapore collections.Cell lineswith anegative silhouettewidth inFig. 2A are
shown in grey font. The cell-line classification was confirmed across the different cohorts. 
NotethattheKyotodataincludedduplicatedarrays for the HEYcellline.Alsonotethatthe
two-round CC methodprovidesconsistentsubtypeassignmentsfor thebiologicalreplicates
across the 28 cell lines derived from the same source (Duke, Kyoto, and Singapore). C.
HeatmapofSpearmancorrelationRhooftheclinicaltumour subtype (n = 1,538)and ovarian 
cancercellline subtype (n = 142).Correlation ofgene expression iscomputed based on the 
subtype signature (SAM false discovery rate = 0,and ROC = 0.82)from ovarian cancercell
lines. Yellow indicatesaperfectcorrelation (Rho= 1)whereasblackindicatesnocorrelation
(Rho = 0). Abbreviations: Epi-A; Epithelial-A, Epi-B; Epithelial-B, Mes; Mesenchymal,
Stem-A;Stem-like-A,Stem-B;Stem-like-B. 
Suppl.Fig.11.Surfacemarkerand interferonsignature ofEpi-B celllines.
A.Upperpanel.Enrichmentscoresforepithelialcellmarkersofthefiveovariancarcinoma
subtypes for clinical samples and cell lines. The gene set was derived from expression 
microarrays of ovarian cancer cell lines with CDH1 and CDH2 immunohistochemistry 
staining pattern (SAM false discovery rate = 0,ROC = 0.85),consisting ofknown epithelial
cellmarkersincluding DDR1, KRT8, KRT18, CDH1, CDH3, CLDN3, CLDN4, and EPCAM. 
Lowerpanel.EnrichmentscoresforMHC classIIs(comprising genes such as HLA-DM, DO, 
DP, DQ, and DR) for the five molecular subtypes in ovarian carcinoma. B. Average 
enrichmentscore ofinterferon signaturesfound in MSigDb v3.0 (Suppl.Table 6)and Gatza 
etal. (Gatzaetal,2010) ofovarian carcinoma subtype.ForA and B panels, the leftpanel
containsa dotplotofthe clinicalsamples,whereasthe rightpanelcontainsa dotplotofthe 
cell lines. The p-value underneath each dot plot provides the significance level of
distinguishing Epi-B from the others and is computed with Mann-Whitney U-test. Colour
code: Epi-A, dark green; Epi-B, light green; Mes, red; Stem-A, blue; Stem-B, purple.
Abbreviations:Epi-A;Epithelial-A,Epi-B;Epithelial-B,Mes;Mesenchymal,Stem-A;Stem-
like-A,Stem-B;Stem-like-B. 
Suppl.Fig.12.Subtype-specific amplified or depleted hairpins.
A. Subtype-specific cell growth-relevant genes. Heatmaps of centred and normalised copy 
numbers of 14 cell lines for the whole hairpins (57,168 hairpins) retrieved after next-
generation sequencing analysis. The results are compiled from two independent screens.
Quadruplicates of three cell lines (OVCA433 [Epi-A], HeyA8 [Mes] and PA-1 [Stem-A])
wereassayed in the initialscreen,while the otherscreen regarded one experimentalreplicate 
of 14 different cell lines (4 Epi-A: OVCA429, OVCAR-8, OVCA433, PEO1; 5 Mes:
ovary1847, HEY, HeyA8, HeyC2, SKOV-3; and 5 Stem-A: A2780, CH1, PA-1, SKOV-4,
SKOV-6).Thecelllinesweresorted according to theirsubtypes(Epi-A,MesthenStem-A),
whereas the hairpin copy numbers were sorted according to hairpin score in the RIGER
analysis(Luoetal,2008), with which binary comparisons were performed for each subtype 
to obtain subtype-specific cell growth determinant genes. Note that a clear genome-wide
distinctivepattern ofhairpinsacrosssubtypeswasdetected.Therelativelyamplified hairpins
(red) putatively target the genes that have suppressive effects on cell growth under 
conventional culture conditions, while genes targeted by the relatively depleted shRNAs(green) may have growth-promoting effects on cells with a given subtype. Red = higher;
green = lower copy number counts. B. Effect-size distribution of the subtype-specific 
amplified ordepleted hairpinsfrom the three binary comparisons.x-axisisthe effectsize,y-
axis is the frequency. Abbreviations: Epi-A; Epithelial-A, Mes; Mesenchymal, Stem-A;
Stem-like-A. 
Suppl.Fig.13.Pathwaysaffected bysilencingPA-1-specific genes.
A.Leftpanel.A schemeofthepathwayanalysisaftersilencingeachPA-1-specific gene in 
OVCA433,HeyA8andPA-1 cellsusing siRNA.Rightpanel.Effectofsilencing each ofthe 
five PA-1 geneson the relativegeneexpression in the threecell lines (OVCA433,HeyA8,
PA-1). Bar plots indicate the expression of genes of interest with Non-Targeting siRNA 
(negative control) (white bar), silencing a gene of interest (si“Gene”; black bar), averaged 
expression ofhouse-keeping genes(ACTB,B2M,GAPDH,HPRT1,PGK1,PGK2,PPP1CA,
RPL13A,TBP,TFRC) with Non-TargetingPoolsiRNA (negativecontrol)(lightgreybar)and
silencing a gene ofinterest(dark grey bar).Error bar indicates SEM of triplicate experiments.
B.CommonpathwaysinresponsetoknockdownofthefivePA-1 genes.Heatmapsshow the
relative change in pathway activities of ss-GSEA scores (si“Gene” versus siNon-Targeting
negativecontrol).PositionsofReactomeofRNA polymeraseand Microtubuleare indicated to 
the right. Red = increased activity; green = decreased activity. The bar on top of the heatmap 
indicates triplicates or quadruplicates of OVCA433, HeyA8 and PA-1 cells. Green = 
OVCA433(Epi-A),Red=HeyA8(Mes),Blue=PA-1 (Stem-A).C.Detectionofapoptotic
activity initiated by the five PA-1 gene knockdowns. The five PA-1 selective genes were
silenced individually by siRNA in OVCA433, HeyA8 and PA-1 and examined for thepresenceofapoptotic activity by immunoblotting forcleaved PARP and Caspase 3.Arrows
indicate cleavage of PARP and Caspase 3. Suppression of LRRC59,NAT10,GTF3C1and
TUBGCP4 was linked with the induction of apoptosis only in PA-1 cells, albeit a slight
apoptotic response was also detected using the siRNA negative control in PA-1.
Abbreviations:Epi-A;Epithelial-A,Mes;Mesenchymal,Stem-A;Stem-like-A.SupplementalTables 
PleaserefertotheExcelfile.SupplementalMaterialsand Methods
Principalcomponentanalysis
Principalcomponentanalysis(PCA)wasperformedonthecombineddatasetbeforeandafter
ComBat standardisation to ensure analysis on the combined dataset was not biased by the 
presence of technical variations derived from non-biological effects. Expression data of all
the probes were used to calculate the principal components, and then the first three principal 
componentscomprising less than ~97% variance were visualised in the 3-dimensionalscatter
plotby Matlab (ver.7.8.0).
 
Statisticalpoweranalysis
Statistical power is the probability of rejecting the null hypothesis when the alternative
hypothesis is true. A statistical power analysis for distinguishing among the subtypes was
performed as follows: First, we computed the subtype distribution of the 1,538 ovarian 
carcinoma [Epi-A: 135 (8.8%), Epi-B: 392 (25.5%), Mes: 412 (26.8%), Stem-A: 315
(20.5%),Stem-B:189(12.3%),unclassified(5.9%)]. Second, for each gene, we estimated the 
population mean of a subtype (µsubtype) and the population mean of other subtypes (µother-
subtype). Last, we computed the statistical power for two-sided t-test using Matlab for each 
gene, withsignificance setatα = 0.05. Werepeatedtheprocedureforthe differentnumberof
samples assuming that the subtype distribution is consistent. The statistical power plot for
each subtype isgiven in Suppl.Fig.2. 
 
Predictivemodelling and validation by BinReg 
The BinReg parameters determined from training sets A and B for molecular subtype
predictivemodelling are given in Suppl.Table17. 
 
Predictivemodelling and validation by ClaNC 
SilhouetteanalysiswasperformedusingMatlab(ver.7.8.0)toidentifycoresamplesthatbest
representtheir subtypes with a positivesilhouettewidth.Significanceanalysisofmicroarrays(SAM) and receiver operating characteristic (ROC) analysis were applied to determine the
markergenesforeachsubtypeand toassess theircapability fordistinguishingonesubtype 
from the others (Tusheretal,2001). A false discovery rate of zero and area under the curve 
(Pejovic et al, 2009) threshold of >0.78 (up-regulated in the subtype) or <0.22 (down-
regulated in the subtype) were used to filter outnon-significantgenes forSAM and forROC,
respectively.Based on these marker genes,we applied classification of microarrays to nearest
centroids (ClaNC) to generate signatures for each subtype, and subsequently the subtype 
predictive model of the clinical samples (Dabney, 2006). In order to validate the subtype 
prediction,weadopted fora 10-fold cross-validation to provideasufficientestimation ofthe
predictive model performance. In the 10-fold cross-validation, the 1,538 epithelial ovarian 
cancer samples were randomly partitioned into 10 sets, each comprising 153-154 samples
(Subramanian & Simon, 2011). One set was used as a validation set (to be predicted),
whereas theother9sets (1,384or1,385samples)wereused tobuild thepredictivemodel.
Thisprocesswasrepeated10timessuchthateachsetwasusedasthevalidationsetexactly
once. This method minimised bias introduced by the sample order and distribution when 
assessing the predictive model.Subtype predictionsofallthe validation setswere combined 
and compared against the subtype assignment by consensus clustering on all of the 1,538 
samples.
 
Three-waysplitcross-validation using BinReg and ClaNC 
To provide additional assessment on BinReg and ClaNC for ovarian cancer molecular
subtype predictors, we performed five random 40-40-20 cross-validations using the two 
methods, where two mutually exclusive sets comprising 40% (n = 615)ofthe1,538 ovarian 
cancersampleswere used aseithertraining setA orB to modela predictor,and the remaining 
20% (n = 308)ofthe samples notin training sets A and B wereused asatesting setto assess
the predictor performance.Toensurebalanceinpredictorassessment,eachsamplewasused 
in the testing sample exactly once in the five random 40-40-20 datadivision.Subsequently,
we identified molecular subtypes independently from training set A or B using consensusclustering (with most varying genes), silhouette width analysis, and then build BinReg or
ClaNC predictorsusingcoresamples,asdescribedinthesection“Predictivemodelling and 
validation by BinReg/ClaNC”ofMaterialsand Methodsand Suppl.Materialsand Methods. 
Thepredictivemodel from trainingsetA orB wasthen used to predict the subtype of the 
samples in the testing set. Concordancewasmeasuredbycomparingpredictedsubtypewith
the original classification from the consensus clustering using all the 1,538 samples. The 
resultis shown in Suppl.Fig.9. 
 
Celllinepanel
The cell-line panel used in the study was a mixture of histology according to the publicly 
available descriptions(Suppl.Table 11). Microarrayanalysesforthegeneexpressionof142
ovarian cancer cell lines were combined from four independent datasets and analysed: (1) 
Duke University (n = 42: A2008, A2780 cisR, A2780, BG1, C13, Caov-2, Caov-3, CH1,
CH1cisR,DOV 13,FU-OV-1,HEY,HeyA8,HeyC2, IGROV-1,M41,M41 cisR,MCAS,
NOSE-06, NOSE-07, OV2008, OV90, ovary1847, OVCA420, OVCA429, OVCA432,
OVCA433,OVCAR-10,OVCAR-2,OVCAR-3,OVCAR-5,OVCAR-8,PA-1,PEO1,PEO4,
SKOV-3, SKOV-4, SKOV-6, SKOV-8, TOV-21G, TYK-nu, TYK-nu cisR); (2) Kyoto 
University (n = 37: A2008, A2780, Caov-3, HEY, IGROV-1, JHOC-5, JHOC-7, JHOC-8,
JHOC-9, JHOM-1, JHOM-2B, JHOS-2, JHOS-3, JHOS-4, KOC-5c, KOC-7c, MCAS,
OMC3, OV90, ovary1847, OVCA420, OVCA429, OVCA432, OVCA433, OVCAR-3,
OVCAR-8, OVISE, OVK-18, OVTOKO, PEO1, RMG-I, RMG-II, RMG-V, SKOV-3,
TAYA,TOV-21G,TYK-nu);(3)NationalUniversity ofSingapore(n = 34: A2008,A2780,
C13,Caov-2,Caov-3,CH1,COLO720E,DOV 13,EFO-21,FU-OV-1,IGROV-1,JHOS-2,
OAW28, OAW42, OV17R, OV2008, OV56, OV7, OV90, ovary1847, OVCA420,
OVCA429, OVCA432, OVCA433, OVCAR-10, OVCAR-2, OVCAR-3, OVCAR-5,
OVCAR-8,PEO1,SKOV-3,TOV-112D,TYK-nu,UWB1.289);and (4)LawrenceBerkeley 
NationalLaboratory(n=29:59M,A2780,Caov-3,DOV 13,EFO-27,ES-2,HEY,IOSE29,
OAW28, OAW42, OC314, OC315, OC316, OCC1, OV90, OVCA420, OVCA429,OVCA432,OVCA433,OVCAR-3,OVCAR-5,OVCAR-8,PA-1,PEO1,SKOV-3,SW626,
TOV-112D,TOV-21G,UPN251). Outof these142cell lines,28cell linesoriginatedfrom 
the same source (Duke, Kyoto, and National University of Singapore) and served as 
biologicalreplicates. These 28 celllines are described in Suppl.Table 9.
 
Genome-wideRNAiscreensforsubtype-specific proliferation genes
To assess the reliability of our shRNA screen, we performed RIGER analysis to obtain
hairpins thatcorrelated with theTP53 status of the 14 cell lines.The result shows thatour
systematic functional screening was able to deliver known TP53-downstream genes
associated with a TP53genotypeofthecultured celllines,with statisticalsignificance(data
not shown). Subsequently, the same method was applied to identify hairpins specifically 
relevantfor cellgrowth in a molecular subtype.
A comparison of the Cheung etal. (Cheunget al, 2011) dataset with ourswas not
feasible because of different experimental designs (i.e., at the endpoint of the screen, we 
compared the abundance of integrated shRNA sequences across the different molecular
subtypes, while Cheung etal. compared the relative abundance to the initial shRNA pool 
acrossdifferentcellline lineages)and detection platforms(next-generation sequencing versus
microarray, respectively).
 
PathwayanalysisinsilencingPA-1-specific genes
Dharmacon SMART pool ON-TARGETplus siRNA (Thermo Fisher Scientific, Lafayette, 
CO) wasusedtosilencethegenesinOVCA433(Epi-A),HeyA8(Mes),andPA-1 (Stem-A).
ON-TARGETplus Non-Targeting Pool (#D-001810-10-20) was used as a negative control.
siRNA reverse transfections were performed in triplicate in a 6-well plate underthe following 
conditions:OVCA433,32,000 cellswith 3.0 µlofDF1 (T-2001);HeyA8,19,000 cellswith 
0.7 µl of DF4 (T-2004); PA-1, 18,000 cells with 2.5 µl of DF2 (T-2002, Thermo Fisher 
Scientific).After 96-hourincubation,RNA wasextracted (#74106,RNeasyMiniKit,Qiagen, 
Hilden, Germany),and assayed for Affymetrix Human Exon 1.0 ST arrays(Affymetrix,Santa Clara, CA). Fifty-eight microarray data were obtained, including duplicates to bridge four 
differentmicroarray batches.Thefold-changein thess-GSEA scoreofsiRNA treatmentwith
a gene ofinterestversusthatwith negative controlsiRNA wascomputed.The gene setswith 
a standard deviation <0.1 and maximum absolute fold-change of >0.3 across all three cell
lines were denoted as commonlyalteredgenesets.ThesegenesetsareshowninSuppl.Table
14. 
SupplementalReferences
AnglesioMS,ArnoldJM,GeorgeJ,TinkerAV,TothillR,WaddellN,SimmsL,Locandro
B, Fereday S, Traficante N et al (2008) Mutation of ERBB2 provides a novel alternative
mechanism for the ubiquitous activation of RAS-MAPK in ovarian serous low malignant
potentialtumors.MolCancerRes6: 1678-1690
 
Bowen NJ, Walker LD, Matyunina LV, Logani S, Totten KA, Benigno BB, McDonald JF
(2009) Gene expression profiling supports the hypothesis that human ovarian surface 
epithelia are multipotentand capable ofserving asovarian cancerinitiating cells.BMC Med 
Genomics2: 71
 
Boyer CM, Dawson DV, Neal SE, Winchell LF, Leslie DS, Ring D, Bast RC, Jr. (1989) 
Differential inductionbyinterferonsofmajorhistocompatibilitycomplex-encoded and non-
majorhistocompatibilitycomplex-encoded antigens in human breastand ovarian carcinoma 
celllines.Cancerresearch 49: 2928-2934
 
CalzaS,HallP,AuerG,BjohleJ,KlaarS,KronenwettU,Liu ET,MillerL,PlonerA,Smeds
J etal (2006)Intrinsic molecular signature ofbreastcancer in a population-based cohortof
412 patients.Breastcancerresearch :BCR 8: R34
 
CheungHW,CowleyGS,WeirBA,Boehm JS,RusinS,ScottJA,EastA,AliLD,Lizotte
PH,WongTC etal (2011)Systematic investigationofgeneticvulnerabilitiesacrosscancer
celllinesrevealslineage-specific dependencies in ovarian cancer.Proceedings ofthe National
AcademyofSciencesoftheUnited StatesofAmerica 108: 12372-12377
 
Dabney AR (2006) ClaNC: point-and-click software for classifying microarrays to nearest
centroids.Bioinformatics22: 122-123
 
Fava F, Raynaud-Messina B, Leung-Tack J, Mazzolini L, Li M, Guillemot JC, Cachot D,
TollonY,FerraraP,WrightM (1999)Human76p:A new memberof thegamma-tubulin-
associated protein family.The Journalofcellbiology 147: 857-868
 
FoddeR (2009)Thestem ofcancer.CancerCell15: 87-89
 
FreedmanRS,KudelkaAP,KavanaghJJ,VerschraegenC,EdwardsCL,NashM,LevyL,
Atkinson EN, Zhang HZ, Melichar B et al (2000) Clinical and biological effects of
intraperitoneal injections of recombinant interferon-gamma and recombinant interleukin 2 
with or without tumor-infiltrating lymphocytes in patients with ovarian or peritoneal 
carcinoma. Clinical cancer research : an official journal of the American Association for
CancerResearch6: 2268-2278
 
GatzaML,Lucas JE,BarryWT,Kim JW,WangQ,CrawfordMD,DattoMB,KelleyM,
Mathey-PrevotB,PottiA etal(2010)A pathway-based classification ofhuman breastcancer.
ProceedingsoftheNationalAcademyofSciencesoftheUnitedStatesofAmerica107: 6994-
6999
 
GuanY,KuoWL,Stilwell JL,TakanoH,LapukAV,FridlyandJ,MaoJH,YuM,Miller
MA, Santos JL et al (2007) Amplification of PVT1 contributes to the pathophysiology of
ovarian and breast cancer. Clinical cancer research : an official journal of the American 
AssociationforCancerResearch13: 5745-5755
 Haibe-Kains B, Desmedt C, Loi S, Culhane AC, Bontempi G, Quackenbush J, Sotiriou C 
(2012) A three-genemodelto robustly identify breastcancermolecularsubtypes.Journalof
the National Cancer Institute 104: 311-325
 
Kovelman R, Roeder RG (1992) Purification and characterization of two forms of human 
transcription factor IIIC. The Journal of biological chemistry 267: 24446-24456
 
LawrensonK,GaytherSA (2009)Ovariancancer:aclinicalchallengethatneedssomebasic
answers.PLoS medicine 6: e25 
 
LiuY,HayesDN,NobelA,MarronJS(2008)Statistical Significance of Clustering for High-
Dimension, Low-Sample Size Data. Journal of the American Statistical Association 103: 
1281-1293
 
LoweAW,OlsenM,HaoY,LeeSP,TaekLeeK,ChenX,vandeRijnM,BrownPO (2007)
Geneexpressionpatternsinpancreatic tumors,cellsand tissues.PloS one 2: e323 
 
LuoB,CheungHW,SubramanianA,SharifniaT,OkamotoM,YangX,HinkleG,Boehm 
JS,Beroukhim R,WeirBA et al (2008)Highly parallel identification of essentialgenes in 
cancer cells. Proceedings of the National Academy of Sciences of the United States of
America105: 20380-20385
 
Mantovani A, Allavena P, Sica A, Balkwill F (2008) Cancer-related inflammation. Nature 
454: 436-444
 
MatsumuraN,HuangZ,MoriS,BabaT,FujiiS,KonishiI,IversenES,Berchuck A,Murphy 
SK (2011) Epigenetic suppression of the TGF-beta pathway revealed by transcriptome
profiling in ovarian cancer.GenomeRes21: 74-82
 
MoritzM,BraunfeldMB,SedatJW,AlbertsB,AgardDA(1995)Microtubulenucleationby
gamma-tubulin-containing ringsin thecentrosome.Nature378: 638-640
 
MoritzM,ZhengY,AlbertsBM,OegemaK(1998)Recruitmentofthegamma-tubulin ring 
complex to Drosophila salt-stripped centrosome scaffolds.The Journalofcellbiology 142: 
775-786
 
PejovicT,PandeNT,MoriM,Mhawech-FaucegliaP,HarringtonC,Mongoue-TchokoteS,
Dim D, Andrews C, Beck A, Tarumi Y et al (2009) Expression profiling of the ovarian
surface kinome reveals candidate genes forearly neoplastic changes.TranslOncol2: 341-349
 
PerouCM,JeffreySS,vandeRijnM,ReesCA,EisenMB,RossDT,PergamenschikovA,
Williams CF, Zhu SX, Lee JC et al (1999) Distinctive gene expression patterns in human
mammary epithelial cells and breast cancers. Proceedings of the National Academy of
SciencesoftheUnited States of America 96: 9212-9217
 
PratA,ParkerJS,KarginovaO,FanC,LivasyC,HerschkowitzJI,HeX,PerouCM (2010)
Phenotypic and molecular characterization of the claudin-low intrinsic subtype of breast 
cancer.Breastcancerresearch :BCR 12: R68
 
Subramanian J, Simon R (2011) An evaluation of resampling methods for assessment of
survivalrisk prediction in high-dimensionalsettings.StatMed 30: 642-653
 
The Cancer Genome Atlas Research Network T (2011) Integrated genomic analyses of
ovarian carcinoma.Nature474: 609-615
 Tone AA, Begley H, Sharma M, Murphy J, Rosen B, Brown TJ, Shaw PA (2008) Gene
expression profiles of luteal phase fallopian tube epithelium from BRCA mutation carriers
resemble high-grade serous carcinoma. Clinical cancer research : an official journal of the 
AmericanAssociationforCancerResearch14: 4067-4078
 
Tothill RW, Tinker AV, George J, Brown R, Fox SB, Lade S, Johnson DS, Trivett MK,
Etemadmoghadam D, Locandro B et al (2008) Novel molecular subtypes of serous and 
endometrioid ovarian cancerlinked to clinicaloutcome.Clinicalcancerresearch :an official
journalof the American Association for Cancer Research 14: 5198-5208
 
TusherVG,TibshiraniR,ChuG (2001)Significanceanalysisofmicroarraysapplied to the 
ionizing radiation response. Proceedings of the National Academy of Sciences of the United 
StatesofAmerica98: 5116-5121
 
VerhaakRG,TamayoP,YangJY,HubbardD,ZhangH,CreightonCJ,FeredayS,Lawrence
M,CarterSL,MermelCHetal(2013)Prognostically relevantgenesignaturesofhigh-grade
serous ovarian carcinoma.The Journalofclinicalinvestigation 123: 517-525
 
VirtanenC, IshikawaY,HonjohD,KimuraM,ShimaneM,MiyoshiT,NomuraH, Jones
MH (2002) Integrated classification of lung tumors and cell lines by expression profiling.
ProceedingsoftheNationalAcademyofSciencesoftheUnitedStatesofAmerica99: 12357-
12362
 
 
