# Supplementary material for: Functional genomics identifies five distinct molecular subtypes with clinical relevance and pathways for growth control in epithelial ovarian cancer
Source: EMBO Mol Med. 2013 May 13;5(7):983–98. doi: 10.1002/emmm.201201823 (PMC3721473; doi:10.1002/emmm.201201823)
Supplement: Supplementary file 4 [file emmm0005-0983-SD4.xls]

## Sheet: Suppl. Table 1
Supplemental Table 1. Datasets used for the current study.
	ArrayExpress/GEO ID	Project Title	Number of Tumour Samples	Prognosis	Stage	Tumour	Age	Other Histology Than Serous	LMP	Grade	Micro-dissection	Pubmed ID	Reference
						Site
	Training Datasets
1	GSE3149	Duke Cohort	146	Yes	Yes	No	Yes	No	No	Yes	No	16273092	Bild AH, Yao G, Chang JT, Wang Q et al. 2006 Nature 439 353-7
2	GSE9891	Expression profile of 285 ovarian tumour samples	285	Yes	Yes	Yes	Yes	Yes	Yes	Yes	No	18698038	Tothill RW, Tinker AV, George J, Brown R et al. 2008 Clin Cancer Res 14 5198-208.
3	GSE2109	Expression Project for Oncology (expO)	214	No	Yes	Yes	Yes	Yes	No	Yes	No	---	---
4	TCGA	The Cancer Genome Atlas	406	Yes	Yes	No	Yes	No	No	Yes	No	21720365	Cancer Genome Atlas Research Network 2011 Nature 474 60-15.
5	Oslo Cohort	Oslo Cohort	26	Yes	Yes	No	No	No	No	Yes	No	---	---
6	GSE6008	Human ovarian tumours and normal ovaries	99	No	Yes	No	No	Yes	No	Yes	No	16452189	Hendrix ND, Wu R, Kuick R, Schwartz DR et al. 2006 Cancer Res 66 1354-62.
7	E-MEXP-935	Transcription profiling of human ovarian cancer tumour samples to investigate heterogeneity	27	No	Yes	No	No	Yes	No	No	No	17367315	Jochumsen KM, Tan Q, Hølund B, Kruse TA, Mogensen O 2007 Int J Gynecol Cancer. 17 979-85
8	GSE10971	Gene expression data from non-malignant fallopian tube epithelium and high grade serous carcinoma.	13	No	No	Yes	Yes	No	No	No	Yes	18593983	Tone AA, Begley H, Sharma M, Murphy J et al. 2008 Clin Cancer Res 14 4067-78.
9	GSE14001	PAX2: A Potential Biomarker for Low Malignant Potential Ovarian tumours and Low-Grade Serous Ovarian Carcinomas	20	No	No	No	No	No	No	Yes	No	19525924	Tung CS, Mok SC, Tsang YT, Zu Z et al. 2009 Mod Pathol 22 1243-50.
10	GSE14407	Ovarian Cancer gene expression profiling identifies the surface of the ovary as a stem cell niche	12	No	Yes	Yes	No	No	No	No	Yes	20040092	Bowen NJ, Walker LD, Matyunina LV, Logani S et al. 2009 BMC Med Genomics 2 71.
11	GSE14764	A Prognostic Gene Expression Index in Ovarian Cancer	80	Yes	Yes	No	No	Yes	No	Yes	No	19294737	Denkert C, Budczies J, Darb-Esfahani S, Gyorffy B et al. 2009 J Pathol 218 273-80.
12	GSE18520	Whole-genome oligonucleotide expression analysis of papillary serous ovarian adenocarcinomas	53	Yes	Yes	No	No	No	No	Yes	Yes	19962670	Mok SC, Bonome T, Vathipadiekal V, Bell A et al. 2009 Cancer Cell 16 521-32.
13	GSE19352	Activation of phosphatidylcholine-cycle enzymes in human epithelial ovarian cancer cells	20	No	No	No	Yes	Yes	No	Yes	No	20179205	Iorio E, Ricci A, Bagnoli M, Pisanu ME et al. 2010 Cancer Res 70 2126-35.
14	E-MEXP-1085	Transcription profiling of human ovarian tumours from the MALOVA (MALignant OVArian) cancer study	43	No	No	No	No	No	No	No	No	19823056	Jochumsen KM, Tan Q, Høgdall EV, Høgdall C et al. 2009 Int J Gynecol Cancer. 19 1205-13
15	GSE15578	Expression Data from Ovarian Surface Kinome	4	No	No	No	No	No	No	No	No	19956396	Pejovic T, Pande NT, Mori M, Mhawech-Fauceglia P, et al. 2009 Transl Oncol 2 341-9
16	GSE12172	Common activation of RAS_MAPK pathway in serous LMP tumours	90	No	Yes	Yes	No	Yes	Yes	Yes	No	19010816	Anglesio MS, Arnold JM, George J, Tinker AV et al. 2008 Mol Cancer Res 6 1678-90.
		Total:	1538
	ArrayExpress/GEO ID	Project Title	Number of Tumour Samples	Prognosis	Stage	Tumour	Age	Other Histology Than Serous	LMP	Grade	Micro-dissection	Pubmed ID	Reference
						Site
	Validation Datasets
17	GSE20565	Primary and secondary ovarian tumours	95	No	Yes	No	No	Yes	No	Yes	No	20492709	Meyniel JP, Cottu PH, Decraene C, Stern MH et al. 2010 BMC Cancer 10 222.
18	GSE30311	Kyoto Cohort (JPKO)	67	Yes	Yes	No	Yes	Yes	Yes	Yes	No	---	---
19	GSE19829	A gene expression profile of BRCAness that is associated with outcome in ovarian cancer	28	Yes	No	No	No	No	No	No	No	20547991	Konstantinopoulos PA, Spentzos D, Karlan BY, Taniguchi T et al. 2010 J Clin Oncol. 28 3555-61.
20	GSE26712	A Gene Signature Predicting for Survival in Suboptimally Debulked Patients with Ovarian Cancer	185	Yes	Yes	No	No	No	No	Yes	No	18593951	Bonome T, Levine DA, Shih J, Randonovich M et al. 2008 Cancer Res. 2008 68 5478-86
21	GSE27651	The Anterior Gradient Homolog 3 (AGR3) Gene Is Associated with Differentiation and Survival in Ovarian Cancer	43	No	No	No	No	No	Yes	Yes	Yes	21451362	King ER, Tung CS, Tsang YT, Zu Z et al. 2011 Am J Surg Pathol. 35 904-12
		Total:	418

## Sheet: Suppl. Table 2
Supplemental Table 2. Gene components used for the clustering.
Affymetrix Probe ID	Gene Symbol	Gene Cluster
201739_at	SGK1	Not Assigned
202499_s_at	SLC2A3	Not Assigned
202627_s_at	SERPINE1	Not Assigned
202628_s_at	SERPINE1	Not Assigned
202388_at	RGS2	Not Assigned
204472_at	GEM	Not Assigned
201466_s_at	JUN	Not Assigned
202672_s_at	ATF3	Not Assigned
201693_s_at	EGR1	Not Assigned
201694_s_at	EGR1	Not Assigned
202768_at	FOSB	Not Assigned
201041_s_at	DUSP1	Not Assigned
209189_at	FOS	Not Assigned
206115_at	EGR3	Not Assigned
201289_at	CYR61	Not Assigned
210764_s_at	CYR61	Not Assigned
209101_at	CTGF	Not Assigned
221841_s_at	KLF4	Not Assigned
204621_s_at	NR4A2	Not Assigned
204622_x_at	NR4A2	Not Assigned
216248_s_at	NR4A2	Not Assigned
204018_x_at	HBA1 /// HBA2	Not Assigned
211699_x_at	HBA1 /// HBA2	Not Assigned
209458_x_at	HBA1 /// HBA2	Not Assigned
211745_x_at	HBA1 /// HBA2	Not Assigned
217414_x_at	HBA1 /// HBA2	Not Assigned
214414_x_at	HBA1 /// HBA2	Not Assigned
209116_x_at	HBB	Not Assigned
211696_x_at	HBB	Not Assigned
217232_x_at	HBB	Not Assigned
205239_at	AREG	Not Assigned
201631_s_at	IER3	Not Assigned
209457_at	DUSP5	Not Assigned
36711_at	MAFF	Not Assigned
218541_s_at	C8orf4	Not Assigned
201645_at	TNC	Mesenchymal
205206_at	KAL1	Mesenchymal
201430_s_at	DPYSL3	Mesenchymal
201431_s_at	DPYSL3	Mesenchymal
201860_s_at	PLAT	Mesenchymal
204457_s_at	GAS1	Mesenchymal
202157_s_at	CUGBP2	Mesenchymal
202391_at	BASP1	Mesenchymal
203066_at	GALNAC4S-6ST	Mesenchymal
212012_at	PXDN	Mesenchymal
212013_at	PXDN	Mesenchymal
202435_s_at	CYP1B1	Mesenchymal
202436_s_at	CYP1B1	Mesenchymal
202437_s_at	CYP1B1	Mesenchymal
203180_at	ALDH1A3	Mesenchymal
205433_at	BCHE	Mesenchymal
203548_s_at	LPL	Mesenchymal
203549_s_at	LPL	Mesenchymal
203980_at	FABP4	Mesenchymal
209612_s_at	ADH1B	Mesenchymal
209613_s_at	ADH1B	Mesenchymal
206488_s_at	CD36	Mesenchymal
209555_s_at	CD36	Mesenchymal
213524_s_at	G0S2	Mesenchymal
211726_s_at	FMO2	Mesenchymal
201787_at	FBLN1 /// LOC100133843	Mesenchymal
202994_s_at	FBLN1	Mesenchymal
202995_s_at	FBLN1	Mesenchymal
201286_at	SDC1	Mesenchymal
201287_s_at	SDC1	Mesenchymal
202363_at	SPOCK1	Mesenchymal
218002_s_at	CXCL14	Mesenchymal
205559_s_at	PCSK5	Mesenchymal
202274_at	ACTG2	Mesenchymal
202555_s_at	MYLK	Mesenchymal
201058_s_at	MYL9	Mesenchymal
204083_s_at	TPM2	Mesenchymal
201667_at	GJA1	Mesenchymal
206227_at	CILP	Mesenchymal
205226_at	PDGFRL	Mesenchymal
201215_at	PLS3	Mesenchymal
203058_s_at	PAPSS2	Mesenchymal
203060_s_at	PAPSS2	Mesenchymal
203903_s_at	HEPH	Mesenchymal
203477_at	COL15A1	Mesenchymal
202202_s_at	LAMA4	Mesenchymal
202007_at	NID1	Mesenchymal
204114_at	NID2	Mesenchymal
201505_at	LAMB1	Mesenchymal
211651_s_at	LAMB1	Mesenchymal
213429_at	---	Mesenchymal
204955_at	SRPX	Mesenchymal
208782_at	FSTL1	Mesenchymal
210762_s_at	DLC1	Mesenchymal
212298_at	NRP1	Mesenchymal
201506_at	TGFBI	Mesenchymal
203868_s_at	VCAM1	Mesenchymal
209732_at	CLEC2B	Mesenchymal
201616_s_at	CALD1	Mesenchymal
201617_x_at	CALD1	Mesenchymal
201108_s_at	THBS1	Mesenchymal
201109_s_at	THBS1	Mesenchymal
201110_s_at	THBS1	Mesenchymal
200974_at	ACTA2	Mesenchymal
205547_s_at	TAGLN	Mesenchymal
209621_s_at	PDLIM3	Mesenchymal
204051_s_at	SFRP4	Mesenchymal
204052_s_at	SFRP4	Mesenchymal
204135_at	FILIP1L	Mesenchymal
203131_at	PDGFRA	Mesenchymal
207172_s_at	CDH11	Mesenchymal
207173_x_at	CDH11	Mesenchymal
202283_at	SERPINF1	Mesenchymal
201893_x_at	DCN	Mesenchymal
211813_x_at	DCN	Mesenchymal
211896_s_at	DCN	Mesenchymal
209335_at	DCN	Mesenchymal
206101_at	ECM2	Mesenchymal
212764_at	ZEB1	Mesenchymal
218656_s_at	LHFP	Mesenchymal
210139_s_at	PMP22	Mesenchymal
204337_at	RGS4	Mesenchymal
208131_s_at	PTGIS	Mesenchymal
203570_at	LOXL1	Mesenchymal
204463_s_at	EDNRA	Mesenchymal
204464_s_at	EDNRA	Mesenchymal
201149_s_at	TIMP3	Mesenchymal
201147_s_at	TIMP3	Mesenchymal
201150_s_at	TIMP3	Mesenchymal
206439_at	EPYC	Mesenchymal
205422_s_at	ITGBL1	Mesenchymal
205941_s_at	COL10A1	Mesenchymal
217428_s_at	COL10A1	Mesenchymal
203876_s_at	MMP11	Mesenchymal
203878_s_at	MMP11	Mesenchymal
213909_at	LRRC15	Mesenchymal
213338_at	TMEM158	Mesenchymal
205479_s_at	PLAU	Mesenchymal
211668_s_at	PLAU	Mesenchymal
218468_s_at	GREM1	Mesenchymal
218469_at	GREM1	Mesenchymal
204589_at	NUAK1	Mesenchymal
202765_s_at	FBN1	Mesenchymal
202766_s_at	FBN1	Mesenchymal
213139_at	SNAI2	Mesenchymal
201069_at	MMP2	Mesenchymal
201792_at	AEBP1	Mesenchymal
201438_at	COL6A3	Mesenchymal
200665_s_at	SPARC	Mesenchymal
212667_at	SPARC	Mesenchymal
202403_s_at	COL1A2	Mesenchymal
202404_s_at	COL1A2	Mesenchymal
202310_s_at	COL1A1	Mesenchymal
202311_s_at	COL1A1	Mesenchymal
201852_x_at	COL3A1	Mesenchymal
215076_s_at	COL3A1	Mesenchymal
211161_s_at	COL3A1	Mesenchymal
203325_s_at	COL5A1	Mesenchymal
212488_at	COL5A1	Mesenchymal
212489_at	COL5A1	Mesenchymal
221729_at	COL5A2	Mesenchymal
221730_at	COL5A2	Mesenchymal
201744_s_at	LUM	Mesenchymal
202450_s_at	CTSK	Mesenchymal
203083_at	THBS2	Mesenchymal
211719_x_at	FN1	Mesenchymal
212464_s_at	FN1	Mesenchymal
210495_x_at	FN1	Mesenchymal
216442_x_at	FN1	Mesenchymal
209955_s_at	FAP	Mesenchymal
210511_s_at	INHBA	Mesenchymal
204320_at	COL11A1	Mesenchymal
37892_at	COL11A1	Mesenchymal
210809_s_at	POSTN	Mesenchymal
204619_s_at	VCAN	Mesenchymal
204620_s_at	VCAN	Mesenchymal
221731_x_at	VCAN	Mesenchymal
211571_s_at	VCAN	Mesenchymal
215646_s_at	VCAN	Mesenchymal
213790_at	ADAM12	Mesenchymal
219087_at	ASPN	Mesenchymal
221541_at	CRISPLD2	Mesenchymal
217430_x_at	COL1A1	Mesenchymal
221019_s_at	COLEC12	Mesenchymal
204298_s_at	LOX	Mesenchymal
215446_s_at	LOX	Mesenchymal
202465_at	PCOLCE	Mesenchymal
209156_s_at	COL6A2	Mesenchymal
213428_s_at	COL6A1	Mesenchymal
209651_at	TGFB1I1	Mesenchymal
213905_x_at	BGN	Mesenchymal
209687_at	CXCL12	Mesenchymal
218162_at	OLFML3	Mesenchymal
205943_at	TDO2	Mesenchymal
206025_s_at	TNFAIP6	Mesenchymal
206026_s_at	TNFAIP6	Mesenchymal
202998_s_at	LOXL2	Mesenchymal
211980_at	COL4A1	Mesenchymal
211981_at	COL4A1	Mesenchymal
213943_at	TWIST1	Mesenchymal
221911_at	ETV1	Mesenchymal
212473_s_at	MICAL2	Mesenchymal
202237_at	NNMT	Mesenchymal
202238_s_at	NNMT	Mesenchymal
212344_at	SULF1	Mesenchymal
212353_at	SULF1	Mesenchymal
212354_at	SULF1	Mesenchymal
208747_s_at	C1S	Mesenchymal
212067_s_at	C1R	Mesenchymal
205713_s_at	COMP	Mesenchymal
221900_at	COL8A2	Mesenchymal
209758_s_at	MFAP5	Mesenchymal
213764_s_at	MFAP5	Mesenchymal
213765_at	MFAP5	Mesenchymal
209496_at	RARRES2	Mesenchymal
208850_s_at	THY1	Mesenchymal
213869_x_at	THY1	Mesenchymal
209540_at	IGF1	Mesenchymal
209541_at	IGF1	Mesenchymal
209542_x_at	IGF1	Mesenchymal
222288_at	---	Mesenchymal
219304_s_at	PDGFD	Mesenchymal
219935_at	ADAMTS5	Mesenchymal
218723_s_at	C13orf15	Mesenchymal
202458_at	PRSS23	Not Assigned
219773_at	NOX4	Not Assigned
203817_at	GUCY1B3	Not Assigned
221942_s_at	GUCY1A3	Not Assigned
212942_s_at	KIAA1199	Not Assigned
209596_at	MXRA5	Not Assigned
219454_at	EGFL6	Not Assigned
202619_s_at	PLOD2	Not Assigned
202620_s_at	PLOD2	Not Assigned
201313_at	ENO2	Not Assigned
201849_at	BNIP3	Not Assigned
202887_s_at	DDIT4	Not Assigned
202912_at	ADM	Not Assigned
204595_s_at	STC1	Not Assigned
204597_x_at	STC1	Not Assigned
210095_s_at	IGFBP3	Not Assigned
212143_s_at	IGFBP3	Not Assigned
204475_at	MMP1	Not Assigned
209301_at	CA2	Not Assigned
209267_s_at	SLC39A8	Not Assigned
219869_s_at	SLC39A8	Not Assigned
205542_at	STEAP1	Not Assigned
204259_at	MMP7	Not Assigned
209875_s_at	SPP1	Not Assigned
204285_s_at	PMAIP1	Not Assigned
205590_at	RASGRP1	Not Assigned
209277_at	TFPI2	Not Assigned
209278_s_at	TFPI2	Not Assigned
205534_at	PCDH7	Not Assigned
204932_at	TNFRSF11B	Not Assigned
204933_s_at	TNFRSF11B	Not Assigned
217143_s_at	TRA@ /// TRD@	Not Assigned
202888_s_at	ANPEP	Not Assigned
204198_s_at	RUNX3	Not Assigned
202018_s_at	LTF	Not Assigned
202376_at	SERPINA3	Not Assigned
209443_at	SERPINA5	Not Assigned
202917_s_at	S100A8	Not Assigned
203535_at	S100A9	Not Assigned
205916_at	S100A7	Not Assigned
203691_at	PI3	Not Assigned
41469_at	PI3	Not Assigned
206157_at	PTX3	Not Assigned
206336_at	CXCL6	Not Assigned
202859_x_at	IL8	Not Assigned
211506_s_at	IL8	Not Assigned
204470_at	CXCL1	Not Assigned
209774_x_at	CXCL2	Not Assigned
214974_x_at	CXCL5	Not Assigned
204099_at	SMARCD3	Not Assigned
206859_s_at	PAEP	Not Assigned
206697_s_at	HP /// HPR	Not Assigned
208470_s_at	HP /// HPR	Not Assigned
208451_s_at	C4A /// C4B	Not Assigned
214428_x_at	C4A /// C4B	Not Assigned
205844_at	VNN1	Not Assigned
212531_at	LCN2	Not Assigned
219630_at	PDZK1IP1	Not Assigned
214456_x_at	SAA1 /// SAA2	Not Assigned
217966_s_at	FAM129A	Not Assigned
217967_s_at	FAM129A	Not Assigned
200633_at	UBB	Not Assigned
200799_at	HSPA1A	Not Assigned
201348_at	GPX3	Not Assigned
214091_s_at	GPX3	Not Assigned
209283_at	CRYAB	Not Assigned
208396_s_at	PDE1A	Not Assigned
204971_at	CSTA	Not Assigned
206391_at	RARRES1	Not Assigned
206392_s_at	RARRES1	Not Assigned
221872_at	RARRES1	Not Assigned
218729_at	LXN	Not Assigned
201641_at	BST2	IFN Inducible
201601_x_at	IFITM1	IFN Inducible
214022_s_at	IFITM1	IFN Inducible
204698_at	ISG20	IFN Inducible
202307_s_at	TAP1	IFN Inducible
204279_at	PSMB9	IFN Inducible
206082_at	HCP5	IFN Inducible
202269_x_at	GBP1	IFN Inducible
202270_at	GBP1	IFN Inducible
204533_at	CXCL10	IFN Inducible
210163_at	CXCL11	IFN Inducible
211122_s_at	CXCL11	IFN Inducible
209969_s_at	STAT1	IFN Inducible
214038_at	CCL8	IFN Inducible
204994_at	MX2	IFN Inducible
202411_at	IFI27	IFN Inducible
205569_at	LAMP3	IFN Inducible
202869_at	OAS1	IFN Inducible
205552_s_at	OAS1	IFN Inducible
204972_at	OAS2	IFN Inducible
204415_at	IFI6	IFN Inducible
205483_s_at	ISG15	IFN Inducible
202086_at	MX1	IFN Inducible
204439_at	IFI44L	IFN Inducible
214453_s_at	IFI44	IFN Inducible
203153_at	IFIT1	IFN Inducible
213797_at	RSAD2	IFN Inducible
218943_s_at	DDX58	IFN Inducible
219209_at	IFIH1	IFN Inducible
219863_at	HERC5	IFN Inducible
214059_at	IFI44	IFN Inducible
210029_at	IDO1	IFN Inducible
205992_s_at	IL15	IFN Inducible
202687_s_at	TNFSF10	IFN Inducible
202688_at	TNFSF10	IFN Inducible
214329_x_at	TNFSF10	IFN Inducible
202357_s_at	C2 /// CFB	IFN Inducible
217767_at	C3	IFN Inducible
206332_s_at	IFI16	IFN Inducible
208966_x_at	IFI16	IFN Inducible
208965_s_at	IFI16	IFN Inducible
204070_at	RARRES3	IFN Inducible
219684_at	RTP4	IFN Inducible
219403_s_at	HPSE	Not Assigned
204745_x_at	MT1G	Not Assigned
206461_x_at	MT1H	Not Assigned
208581_x_at	MT1X	Not Assigned
213629_x_at	MT1F	Not Assigned
217165_x_at	MT1F	Not Assigned
212859_x_at	MT1E	Not Assigned
217546_at	MT1M	Not Assigned
204897_at	PTGER4	Not Assigned
201963_at	ACSL1	Not Assigned
201141_at	GPNMB	Not Assigned
218559_s_at	MAFB	Not Assigned
204446_s_at	ALOX5	MHC Class II
203381_s_at	APOE	MHC Class II
203382_s_at	APOE	MHC Class II
204416_x_at	APOC1	MHC Class II
202957_at	HCLS1	MHC Class II
204174_at	ALOX5AP	MHC Class II
204006_s_at	FCGR3A /// FCGR3B	MHC Class II
202803_s_at	ITGB2	MHC Class II
206584_at	LY96	MHC Class II
201858_s_at	SRGN	MHC Class II
201859_at	SRGN	MHC Class II
201743_at	CD14	MHC Class II
201721_s_at	LAPTM5	MHC Class II
204122_at	TYROBP	MHC Class II
202953_at	C1QB	MHC Class II
218232_at	C1QA	MHC Class II
203645_s_at	CD163	MHC Class II
215049_x_at	CD163	MHC Class II
219607_s_at	MS4A4A	MHC Class II
212587_s_at	PTPRC	MHC Class II
211742_s_at	EVI2B	MHC Class II
212588_at	PTPRC	MHC Class II
220330_s_at	SAMSN1	MHC Class II
210889_s_at	FCGR2B	MHC Class II
202902_s_at	CTSS	MHC Class II
213975_s_at	LYZ	MHC Class II
205890_s_at	GABBR1 /// UBD	MHC Class II
205242_at	CXCL13	MHC Class II
203915_at	CXCL9	MHC Class II
1405_i_at	CCL5	MHC Class II
204655_at	CCL5	MHC Class II
210915_x_at	TRBC1	MHC Class II
211796_s_at	TRBC1 /// TRBC2	MHC Class II
34210_at	CD52	MHC Class II
202748_at	GBP2	MHC Class II
204646_at	DPYD	MHC Class II
211368_s_at	CASP1	MHC Class II
213293_s_at	TRIM22	MHC Class II
217995_at	SQRDL	MHC Class II
201137_s_at	HLA-DPB1	MHC Class II
209619_at	CD74	MHC Class II
204670_x_at	HLA-DRB1 /// HLA-DRB4	MHC Class II
208306_x_at	---	MHC Class II
209312_x_at	HLA-DRB1 /// HLA-DRB4 /// HLA-DRB5	MHC Class II
215193_x_at	HLA-DRB1 /// HLA-DRB3 /// HLA-DRB4	MHC Class II
208894_at	HLA-DRA	MHC Class II
210982_s_at	HLA-DRA	MHC Class II
217478_s_at	HLA-DMA	MHC Class II
211990_at	HLA-DPA1	MHC Class II
211991_s_at	HLA-DPA1	MHC Class II
209823_x_at	HLA-DQB1	MHC Class II
211656_x_at	HLA-DQB1	MHC Class II
212671_s_at	HLA-DQA1 /// HLA-DQA2	MHC Class II
213537_at	HLA-DPA1	MHC Class II
211654_x_at	HLA-DQB1	MHC Class II
212998_x_at	HLA-DQB1	MHC Class II
202988_s_at	RGS1	MHC Class II
216834_at	RGS1	MHC Class II
209795_at	CD69	MHC Class II
204580_at	MMP12	Not Assigned
203936_s_at	MMP9	Not Assigned
206134_at	ADAMDEC1	Not Assigned
202638_s_at	ICAM1	Not Assigned
203828_s_at	IL32	Not Assigned
216598_s_at	CCL2	Not Assigned
205476_at	CCL20	Not Assigned
210538_s_at	BIRC3	Not Assigned
215223_s_at	SOD2	Not Assigned
216841_s_at	SOD2	Not Assigned
217388_s_at	KYNU	Not Assigned
205267_at	POU2AF1	Immunoglobulin
211634_x_at	IGHM /// LOC100133862	Immunoglobulin
211635_x_at	IGH@ /// IGHA1 /// IGHA2 /// IGHG1 /// IGHG3 /// IGHM /// IGHV1OR15-5 /// IGHV4-31 /// IGHV7-81 /// LOC642131	Immunoglobulin
209374_s_at	IGHM	Immunoglobulin
214916_x_at	IGH@ /// IGHA1 /// IGHA2 /// IGHD /// IGHG1 /// IGHG2 /// IGHG3 /// IGHM /// IGHV3-23 /// IGHV4-31 /// LOC100126583	Immunoglobulin
211798_x_at	IGLJ3	Immunoglobulin
211881_x_at	IGLJ3	Immunoglobulin
216853_x_at	IGLV3-19	Immunoglobulin
211637_x_at	IGH@ /// IGHA1 /// IGHA2 /// IGHD /// IGHG1 /// IGHG3 /// IGHG4 /// IGHM /// IGHV3-23 /// IGHV4-31 /// LOC100126583 /// LOC642131 /// LOC652128 /// VSIG6	Immunoglobulin
216491_x_at	IGHM	Immunoglobulin
211650_x_at	IGHA1 /// IGHD /// IGHG1 /// IGHG3 /// IGHM /// IGHV3-23 /// IGHV4-31 /// LOC100126583	Immunoglobulin
216510_x_at	IGHA1 /// IGHD /// IGHG1 /// IGHM /// IGHV3-23 /// IGHV4-31	Immunoglobulin
216557_x_at	IGH@ /// IGHA1 /// IGHG1 /// IGHG3 /// IGHM /// IGHV3-23 /// IGHV4-31	Immunoglobulin
217281_x_at	IGH@ /// IGHA1 /// IGHA2 /// IGHG1 /// IGHG2 /// IGHG3 /// IGHM /// IGHV4-31 /// LOC100126583 /// LOC652494	Immunoglobulin
211643_x_at	IGK@ /// IGKV3-20 /// IGKV3D-11 /// IGKV3D-15 /// LOC440871	Immunoglobulin
211644_x_at	IGK@ /// IGKC /// IGKV3-20 /// IGKV3D-11 /// IGKV3D-15 /// LOC440871	Immunoglobulin
211645_x_at	---	Immunoglobulin
216401_x_at	LOC652493	Immunoglobulin
217378_x_at	LOC100130100	Immunoglobulin
216207_x_at	IGKC /// IGKV1-5 /// LOC100130100 /// LOC647506 /// LOC650405 /// LOC652493 /// LOC652694	Immunoglobulin
217480_x_at	IGKV1OR15-118	Immunoglobulin
216576_x_at	IGKC /// IGKV1-5 /// LOC647506 /// LOC652694	Immunoglobulin
215176_x_at	LOC100130100	Immunoglobulin
217157_x_at	IGK@ /// IGKC /// LOC647506 /// LOC650405 /// LOC652493	Immunoglobulin
216984_x_at	IGLV2-11 /// IGLV2-18 /// IGLV2-23	Immunoglobulin
217148_x_at	IGL@	Immunoglobulin
217235_x_at	IGL@ /// IGLC1 /// IGLV2-11 /// IGLV2-18 /// IGLV2-23	Immunoglobulin
214973_x_at	IGHD	Immunoglobulin
217179_x_at	---	Immunoglobulin
217227_x_at	IGL@	Immunoglobulin
217258_x_at	IGL@	Immunoglobulin
214768_x_at	FAM20B	Immunoglobulin
214777_at	IGKV4-1	Immunoglobulin
212592_at	IGJ	Immunoglobulin
209138_x_at	IGL@	Immunoglobulin
215121_x_at	IGL@	Immunoglobulin
214677_x_at	IGL@	Immunoglobulin
215379_x_at	IGL@	Immunoglobulin
214669_x_at	IGKC	Immunoglobulin
214836_x_at	IGKC	Immunoglobulin
211430_s_at	IGH@ /// IGHG1 /// IGHG2 /// IGHM /// IGHV4-31	Immunoglobulin
221651_x_at	IGK@ /// IGKC	Immunoglobulin
221671_x_at	IGK@ /// IGKC	Immunoglobulin
215946_x_at	IGLL3	Immunoglobulin
217022_s_at	IGH@ /// IGHA1 /// IGHA2 /// LOC100126583	Immunoglobulin
215214_at	IGL@	Immunoglobulin
216560_x_at	IGL@	Immunoglobulin
203290_at	HLA-DQA1	Not Assigned
221491_x_at	HLA-DRB1 /// HLA-DRB3 /// HLA-DRB4 /// HLA-DRB5 /// LOC100133484 /// LOC100133661 /// LOC731718	Not Assigned
209480_at	HLA-DQB1	Not Assigned
213831_at	HLA-DQA1	Not Assigned
212999_x_at	HLA-DQB1	Not Assigned
219759_at	ERAP2	Not Assigned
209728_at	HLA-DRB4	Not Assigned
204836_at	GLDC	Not Assigned
210785_s_at	C1orf38	Not Assigned
211663_x_at	PTGDS	Not Assigned
211748_x_at	PTGDS	Not Assigned
212187_x_at	PTGDS	Not Assigned
201008_s_at	TXNIP	Stem-A/B
201983_s_at	EGFR	Stem-A/B
208146_s_at	CPVL	Stem-A/B
213385_at	CHN2	Stem-A/B
201842_s_at	EFEMP1	Stem-A/B
201843_s_at	EFEMP1	Stem-A/B
202291_s_at	MGP	Stem-A/B
202746_at	ITM2A	Stem-A/B
213258_at	TFPI	Stem-A/B
211597_s_at	HOPX	Stem-A/B
201280_s_at	DAB2	Stem-A/B
203305_at	F13A1	Stem-A/B
204438_at	MRC1 /// MRC1L1	Stem-A/B
204112_s_at	HNMT	Stem-A/B
212063_at	CD44	Stem-A/B
211675_s_at	MDFIC	Stem-A/B
221760_at	MAN1A1	Stem-A/B
209392_at	ENPP2	Stem-A/B
204235_s_at	GULP1	Stem-A/B
204237_at	GULP1	Stem-A/B
203323_at	CAV2	Stem-A/B
203324_s_at	CAV2	Stem-A/B
203065_s_at	CAV1	Stem-A/B
212097_at	CAV1	Stem-A/B
203476_at	TPBG	Stem-A/B
203939_at	NT5E	Stem-A/B
213800_at	CFH	Stem-A/B
215388_s_at	CFH /// CFHR1	Stem-A/B
201579_at	FAT1	Stem-A/B
209487_at	RBPMS	Stem-A/B
209488_s_at	RBPMS	Stem-A/B
219049_at	CSGALNACT1	Stem-A/B
206858_s_at	HOXC6	Stem-A/B
201565_s_at	ID2	Stem-A/B
207826_s_at	ID3	Stem-A/B
208937_s_at	ID1	Stem-A/B
201162_at	IGFBP7	Stem-A/B
201426_s_at	VIM	Stem-A/B
201508_at	IGFBP4	Stem-A/B
201185_at	HTRA1	Stem-A/B
207191_s_at	ISLR	Stem-A/B
202975_s_at	RHOBTB3	Stem-A/B
202976_s_at	RHOBTB3	Stem-A/B
204749_at	NAP1L3	Stem-A/B
214247_s_at	DKK3	Stem-A/B
219463_at	C20orf103	Stem-A/B
209505_at	NR2F1	Stem-A/B
202149_at	NEDD9	Stem-A/B
212154_at	SDC2	Stem-A/B
212158_at	SDC2	Stem-A/B
221933_at	NLGN4X	Stem-A/B
205381_at	LRRC17	Stem-A/B
203789_s_at	SEMA3C	Stem-A/B
212915_at	PDZRN3	Stem-A/B
202036_s_at	SFRP1	Stem-A/B
202037_s_at	SFRP1	Stem-A/B
202609_at	EPS8	Stem-A/B
203881_s_at	DMD	Stem-A/B
213397_x_at	RNASE4	Stem-A/B
203680_at	PRKAR2B	Stem-A/B
202920_at	ANK2	Stem-A/B
202992_at	C7	Stem-A/B
204719_at	ABCA8	Stem-A/B
204359_at	FLRT2	Stem-A/B
212865_s_at	COL14A1	Stem-A/B
218730_s_at	OGN	Stem-A/B
209469_at	GPM6A	Stem-A/B
203304_at	BAMBI	Stem-A/B
204041_at	MAOB	Stem-A/B
203824_at	TSPAN8	Stem-A/B
204931_at	TCF21	Stem-A/B
209242_at	PEG3	Stem-A/B
209243_s_at	PEG3 /// ZIM2	Stem-A/B
204548_at	STAR	Stem-A/B
220102_at	FOXL2	Stem-A/B
209560_s_at	DLK1	Stem-A/B
219873_at	COLEC11	Stem-A/B
216733_s_at	GATM	Stem-A/B
214079_at	DHRS2	Stem-A/B
215506_s_at	DIRAS3	Stem-A/B
218974_at	SOBP	Stem-A/B
212224_at	ALDH1A1	Stem-A/B
205990_s_at	WNT5A	Stem-A/B
213425_at	WNT5A	Stem-A/B
209822_s_at	VLDLR	Stem-A/B
212190_at	SERPINE2	Stem-A/B
209894_at	LEPR	Stem-A/B
207002_s_at	PLAGL1	Stem-A/B
209318_x_at	PLAGL1	Stem-A/B
215016_x_at	DST	Stem-A/B
202948_at	IL1R1	Epi-A/Stem-B
203854_at	CFI	Epi-A/Stem-B
204201_s_at	PTPN13	Epi-A/Stem-B
204872_at	TLE4	Epi-A/Stem-B
212188_at	KCTD12	Epi-A/Stem-B
212192_at	KCTD12	Epi-A/Stem-B
213093_at	PRKCA	Epi-A/Stem-B
214218_s_at	XIST	Epi-A/Stem-B
221728_x_at	XIST	Epi-A/Stem-B
207480_s_at	MEIS2	Epi-A/Stem-B
210002_at	GATA6	Epi-A/Stem-B
214945_at	FAM153A /// FAM153B /// FAM153C	Epi-A/Stem-B
213094_at	GPR126	Epi-A/Stem-B
218326_s_at	LGR4	Epi-A/Stem-B
202342_s_at	TRIM2	Not Assigned
205442_at	MFAP3L	Not Assigned
205453_at	HOXB2	Not Assigned
205366_s_at	HOXB6	Not Assigned
204779_s_at	HOXB7	Not Assigned
216973_s_at	HOXB7	Not Assigned
211538_s_at	HSPA2	Not Assigned
203924_at	GSTA1	Not Assigned
204151_x_at	AKR1C1	Not Assigned
209699_x_at	AKR1C2	Not Assigned
211653_x_at	AKR1C2	Not Assigned
209160_at	AKR1C3	Not Assigned
202554_s_at	GSTM3	Not Assigned
205799_s_at	SLC3A1	Not Assigned
206268_at	LEFTY1	Not Assigned
206561_s_at	AKR1B10	Not Assigned
205403_at	IL1R2	Not Assigned
219564_at	KCNJ16	Not Assigned
203961_at	NEBL	Not Assigned
203962_s_at	NEBL	Not Assigned
212328_at	LIMCH1	Not Assigned
204364_s_at	REEP1	Not Assigned
221523_s_at	RRAGD	Not Assigned
219789_at	NPR3	Not Assigned
201340_s_at	ENC1	Not Assigned
201939_at	PLK2	Not Assigned
208711_s_at	CCND1	Not Assigned
208712_at	CCND1	Not Assigned
205680_at	MMP10	Not Assigned
206228_at	PAX2	Not Assigned
205997_at	ADAM28	Not Assigned
202478_at	TRIB2	Not Assigned
204011_at	SPRY2	Not Assigned
212558_at	SPRY1	Not Assigned
208891_at	DUSP6	Not Assigned
208892_s_at	DUSP6	Not Assigned
208893_s_at	DUSP6	Not Assigned
204014_at	DUSP4	Not Assigned
213462_at	NPAS2	Not Assigned
39549_at	NPAS2	Not Assigned
219230_at	TMEM100	Not Assigned
217996_at	PHLDA1	Not Assigned
217997_at	PHLDA1	Not Assigned
209030_s_at	CADM1	Not Assigned
209031_at	CADM1	Not Assigned
213479_at	NPTX2	Not Assigned
213131_at	OLFM1	Not Assigned
202068_s_at	LDLR	Not Assigned
201925_s_at	CD55	Not Assigned
201926_s_at	CD55	Not Assigned
218960_at	TMPRSS4	Not Assigned
205328_at	CLDN10	Not Assigned
209803_s_at	PHLDA2	Not Assigned
205174_s_at	QPCT	Not Assigned
202833_s_at	SERPINA1	Not Assigned
211429_s_at	SERPINA1	Not Assigned
205016_at	TGFA	Not Assigned
211026_s_at	MGLL	Not Assigned
209529_at	PPAP2C	Not Assigned
218963_s_at	KRT23	Not Assigned
213432_at	MUC5B	Not Assigned
219857_at	C10orf81	Not Assigned
201468_s_at	NQO1	Not Assigned
210519_s_at	NQO1	Not Assigned
202489_s_at	FXYD3	Not Assigned
209498_at	CEACAM1	Not Assigned
202712_s_at	CKMT1A /// CKMT1B	Not Assigned
33322_i_at	SFN	Not Assigned
33323_r_at	SFN	Not Assigned
203963_at	CA12	Not Assigned
214164_x_at	CA12	Not Assigned
215867_x_at	CA12	Not Assigned
203510_at	MET	Epi-A/Stem-B
204304_s_at	PROM1	Epi-A/Stem-B
213664_at	SLC1A1	Epi-A/Stem-B
204363_at	F3	Not Assigned
209373_at	MALL	Not Assigned
203108_at	GPRC5A	Not Assigned
212444_at	---	Not Assigned
218309_at	CAMK2N1	Not Assigned
204351_at	S100P	Not Assigned
201884_at	CEACAM5	Not Assigned
203757_s_at	CEACAM6	Not Assigned
211657_at	CEACAM6	Not Assigned
205009_at	TFF1	Not Assigned
206239_s_at	SPINK1	Not Assigned
212768_s_at	OLFM4	Not Assigned
203908_at	SLC4A4	Not Assigned
204623_at	TFF3	Not Assigned
209173_at	AGR2	Not Assigned
215108_x_at	TOX3	Not Assigned
214774_x_at	TOX3	Not Assigned
216623_x_at	TOX3	Not Assigned
209114_at	TSPAN1	Not Assigned
219508_at	GCNT3	Not Assigned
221577_x_at	GDF15	Not Assigned
205765_at	CYP3A5	Not Assigned
214234_s_at	CYP3A5	Not Assigned
214235_at	CYP3A5	Not Assigned
205597_at	SLC44A4	Not Assigned
219580_s_at	TMC5	Not Assigned
204855_at	SERPINB5	Not Assigned
218796_at	FERMT1	Not Assigned
218976_at	DNAJC12	Not Assigned
213506_at	F2RL1	Not Assigned
203717_at	DPP4	Not Assigned
211478_s_at	DPP4	Not Assigned
222108_at	AMIGO2	Not Assigned
205044_at	GABRP	Not Assigned
204664_at	ALPP	Not Assigned
217109_at	MUC4	Not Assigned
217110_s_at	MUC4	Not Assigned
39248_at	AQP3	Not Assigned
203240_at	FCGBP /// LOC100133944	Not Assigned
205898_at	CX3CR1	Not Assigned
205668_at	LY75	Not Assigned
218322_s_at	ACSL5	Not Assigned
212543_at	AIM1	Not Assigned
219014_at	PLAC8	Not Assigned
206100_at	CPM	Not Assigned
205043_at	CFTR	Not Assigned
218435_at	DNAJC15	Not Assigned
203559_s_at	ABP1	Not Assigned
220532_s_at	TMEM176B	Not Assigned
203913_s_at	HPGD	Not Assigned
203914_x_at	HPGD	Not Assigned
211548_s_at	HPGD	Not Assigned
201116_s_at	CPE	Not Assigned
201117_s_at	CPE	Not Assigned
201540_at	FHL1	Not Assigned
210299_s_at	FHL1	Not Assigned
209763_at	CHRDL1	Not Assigned
210517_s_at	AKAP12	Not Assigned
204223_at	PRELP	Not Assigned
219778_at	ZFPM2	Not Assigned
207808_s_at	PROS1	Not Assigned
218901_at	PLSCR4	Not Assigned
204948_s_at	FST	Not Assigned
213265_at	PGA3 /// PGA4 /// PGA5	Not Assigned
217889_s_at	CYBRD1	Not Assigned
212816_s_at	CBS	Not Assigned
222242_s_at	KLK5	Not Assigned
201746_at	TP53	Stem-A
201123_s_at	EIF5A	Stem-A
205048_s_at	PSPH	Stem-A
208719_s_at	DDX17	Stem-A
207016_s_at	ALDH1A2	Stem-A
200951_s_at	CCND2	Stem-A
200953_s_at	CCND2	Stem-A
203408_s_at	SATB1	Stem-A
205110_s_at	FGF13	Stem-A
209598_at	PNMA2	Stem-A
212233_at	MAP1B	Stem-A
204529_s_at	TOX	Stem-A
206172_at	IL13RA2	Stem-A
203705_s_at	FZD7	Stem-A
203706_s_at	FZD7	Stem-A
204983_s_at	GPC4	Stem-A
204984_at	GPC4	Stem-A
203895_at	PLCB4	Stem-A
207030_s_at	CSRP2	Stem-A
205932_s_at	MSX1	Stem-A
202965_s_at	CAPN6	Stem-A
213110_s_at	COL4A5	Stem-A
203184_at	FBN2	Stem-A
204400_at	EFS	Stem-A
202016_at	MEST	Stem-A
201310_s_at	C5orf13	Stem-A
203417_at	MFAP2	Stem-A
210220_at	FZD2	Stem-A
211071_s_at	MLLT11	Stem-A
204913_s_at	SOX11	Stem-A
204914_s_at	SOX11	Stem-A
204915_s_at	SOX11	Stem-A
205122_at	TMEFF1	Stem-A
205347_s_at	TMSB15A	Stem-A
214023_x_at	TUBB2B	Stem-A
204724_s_at	COL9A3	Stem-A
205471_s_at	DACH1	Stem-A
205472_s_at	DACH1	Stem-A
212850_s_at	LRP4	Stem-A
214761_at	ZNF423	Stem-A
209757_s_at	MYCN	Stem-A
211276_at	TCEAL2	Stem-A
218332_at	BEX1	Stem-A
206857_s_at	FKBP1B	Stem-A
203256_at	CDH3	Stem-A
221958_s_at	GPR177	Stem-A
219250_s_at	FLRT3	Stem-A
213348_at	CDKN1C	Stem-A
204141_at	TUBB2A	Stem-A
211959_at	IGFBP5	Stem-A
212977_at	CXCR7	Stem-A
219410_at	TMEM45A	Stem-A
221024_s_at	SLC2A10	Stem-A
209355_s_at	PPAP2B	Stem-A
209220_at	GPC3	Stem-A
44783_s_at	HEY1	Stem-A
203697_at	FRZB	Stem-A
203698_s_at	FRZB	Stem-A
209656_s_at	TMEM47	Stem-A
209897_s_at	SLIT2	Stem-A
213568_at	OSR2	Stem-A
204073_s_at	C11orf9	Stem-A
204379_s_at	FGFR3	Stem-A
202409_at	IGF2 /// INS-IGF2	Stem-A
202410_x_at	IGF2 /// INS-IGF2	Stem-A
210881_s_at	IGF2 /// INS-IGF2	Stem-A
202242_at	TSPAN7	Stem-A
203627_at	IGF1R	Stem-A
203628_at	IGF1R	Stem-A
208025_s_at	HMGA2	Stem-A
218847_at	IGF2BP2	Stem-A
221004_s_at	ITM2C	Stem-A
221245_s_at	FZD5	Stem-A
209035_at	MDK	Stem-A
214390_s_at	BCAT1	Stem-A
214452_at	BCAT1	Stem-A
205619_s_at	MEOX1	Stem-A
202668_at	EFNB2	Stem-A
202669_s_at	EFNB2	Stem-A
206953_s_at	LPHN2	Stem-A
213325_at	PVRL3	Stem-A
205901_at	PNOC	Stem-A
205402_x_at	PRSS2	Stem-A
202718_at	IGFBP2	Stem-A
204450_x_at	APOA1	Stem-A
217073_x_at	APOA1	Stem-A
204105_s_at	NRCAM	Stem-A
205549_at	PCP4	Stem-A
209590_at	BMP7	Stem-A
209591_s_at	BMP7	Stem-A
212843_at	NCAM1	Stem-A
218824_at	PNMAL1	Stem-A
206987_x_at	FGF18	Stem-A
211029_x_at	FGF18	Stem-A
209552_at	PAX8	Stem-A
213917_at	PAX8	Stem-A
214528_s_at	PAX8	Stem-A
221950_at	EMX2	Stem-A
203849_s_at	KIF1A	Stem-A
213622_at	COL9A2	Stem-A
206772_at	PTH2R	Stem-A
220167_s_at	LOC729355 /// TP53TG3	Stem-A
214373_at	---	Stem-A
214157_at	GNAS	Stem-A
204784_s_at	MLF1	Stem-A
213122_at	TSPYL5	Stem-A
212092_at	PEG10	Stem-A
212094_at	PEG10	Stem-A
219743_at	HEY2	Stem-A
203638_s_at	FGFR2	Stem-A
208228_s_at	FGFR2	Stem-A
214053_at	ERBB4	Stem-A
219132_at	PELI2	Stem-A
205358_at	GRIA2	Stem-A
210393_at	LGR5	Stem-A
213880_at	LGR5	Stem-A
205413_at	MPPED2	Stem-A
215692_s_at	MPPED2	Stem-A
204069_at	MEIS1	Stem-A
211596_s_at	LRIG1	Stem-A
219993_at	SOX17	Stem-A
221884_at	EVI1	Stem-A
204602_at	DKK1	Stem-A
204712_at	WIF1	Stem-A
205278_at	GAD1	Stem-A
206224_at	CST1	Stem-A
204748_at	PTGS2	Stem-A
210145_at	PLA2G4A	Stem-A
213222_at	PLCB1	Stem-A
201522_x_at	SNRPN /// SNURF	Stem-A
206042_x_at	SNRPN /// SNURF	Stem-A
221974_at	IPW	Stem-A
209550_at	NDN	Stem-A
205541_s_at	GSPT2	Stem-A
209228_x_at	TUSC3	Stem-A
213423_x_at	TUSC3	Stem-A
215440_s_at	BEX4	Stem-A
203130_s_at	KIF5C	Stem-A
203423_at	RBP1	Stem-A
203889_at	SCG5	Stem-A
207717_s_at	PKP2	Stem-A
209569_x_at	D4S234E	Stem-A
209570_s_at	D4S234E	Stem-A
209459_s_at	ABAT	Stem-A
200962_at	RPL31	Stem-A
202431_s_at	MYC	Stem-A
209291_at	ID4	Stem-A
209292_at	ID4	Stem-A
209293_x_at	ID4	Stem-A
209582_s_at	CD200	Stem-A
209583_s_at	CD200	Stem-A
201578_at	PODXL	Stem-A
219764_at	FZD10	Stem-A
203440_at	CDH2	Stem-A
206002_at	GPR64	Stem-A
222325_at	---	Stem-A
221558_s_at	LEF1	Stem-A
213456_at	SOSTDC1	Stem-A
209504_s_at	PLEKHB1	Stem-A
58916_at	KCTD14	Stem-A
209921_at	SLC7A11	Stem-A
217678_at	SLC7A11	Stem-A
213849_s_at	PPP2R2B	Stem-A
205186_at	DNALI1	Stem-A
206197_at	NME5	Stem-A
218876_at	TPPP3	Stem-A
220269_at	ZBBX	Stem-A
220168_at	CASC1	Stem-A
222271_at	---	Stem-A
221185_s_at	IQCG	Stem-A
205625_s_at	CALB1	Stem-A
205626_s_at	CALB1	Stem-A
204614_at	SERPINB2	Stem-A
206404_at	FGF9	Stem-A
209904_at	TNNC1	Stem-A
219529_at	CLIC3	Stem-A
214321_at	NOV	Stem-A
201242_s_at	ATP1B1	Stem-A
206291_at	NTS	Stem-A
205342_s_at	SULT1C2	Stem-A
211470_s_at	SULT1C2	Stem-A
201387_s_at	UCHL1	Stem-A
209406_at	BAG2	Stem-A
205229_s_at	COCH	Stem-A
218888_s_at	NETO2	Stem-A
204159_at	CDKN2C	Stem-A
206632_s_at	APOBEC3B	Stem-A
203560_at	GGH	Stem-A
206023_at	NMU	Stem-A
201890_at	RRM2	Stem-A
209773_s_at	RRM2	Stem-A
201291_s_at	TOP2A	Stem-A
201292_at	TOP2A	Stem-A
203764_at	DLGAP5	Stem-A
209714_s_at	CDKN3	Stem-A
202870_s_at	CDC20	Stem-A
204822_at	TTK	Stem-A
204962_s_at	CENPA	Stem-A
210052_s_at	TPX2	Stem-A
209642_at	BUB1	Stem-A
219918_s_at	ASPM	Stem-A
210559_s_at	CDC2	Stem-A
218009_s_at	PRC1	Stem-A
218542_at	CEP55	Stem-A
219148_at	PBK	Stem-A
207039_at	CDKN2A	Stem-A
209644_x_at	CDKN2A	Stem-A
213523_at	CCNE1	Stem-A
213872_at	C6orf62	Stem-A
220892_s_at	PSAT1	Stem-A
209122_at	ADFP	Stem-A
218454_at	PLBD1	Stem-A
202350_s_at	MATN2	Stem-A
206698_at	XK	Stem-A
207469_s_at	PIR	Stem-A
220994_s_at	STXBP6	Stem-A
203819_s_at	IGF2BP3	Stem-A
203820_s_at	IGF2BP3	Stem-A
33767_at	NEFH	Stem-A
206640_x_at	GAGE12C /// GAGE12D /// GAGE12E /// GAGE12F /// GAGE12G /// GAGE12H /// GAGE12I /// GAGE2A /// GAGE2C /// GAGE4 /// GAGE5 /// GAGE6 /// GAGE7	Stem-A
208235_x_at	GAGE12F /// GAGE12G /// GAGE12I /// GAGE7	Stem-A
207086_x_at	GAGE1 /// GAGE12C /// GAGE12D /// GAGE12E /// GAGE12F /// GAGE12G /// GAGE12H /// GAGE12I /// GAGE12J /// GAGE2A /// GAGE2C /// GAGE2D /// GAGE2E /// GAGE4 /// GAGE5 /// GAGE6 /// GAGE7 /// GAGE8	Stem-A
208155_x_at	GAGE1 /// GAGE12F /// GAGE12G /// GAGE12I /// GAGE12J /// GAGE4 /// GAGE5 /// GAGE6 /// GAGE7	Stem-A
207663_x_at	GAGE3	Stem-A
207739_s_at	GAGE1 /// GAGE12F /// GAGE12G /// GAGE12I /// GAGE12J /// GAGE2A /// GAGE2B /// GAGE2C /// GAGE2D /// GAGE2E /// GAGE3 /// GAGE4 /// GAGE5 /// GAGE6 /// GAGE7 /// GAGE8	Stem-A
210503_at	MAGEA11	Stem-A
214254_at	MAGEA4	Stem-A
209942_x_at	MAGEA3	Stem-A
214612_x_at	MAGEA6	Stem-A
210546_x_at	CTAG1A /// CTAG1B	Stem-A
211674_x_at	CTAG1A /// CTAG1B	Stem-A
210394_x_at	SSX4 /// SSX4B	Stem-A
214183_s_at	TKTL1	Stem-A
210445_at	FABP6	Stem-A
204424_s_at	LMO3	Stem-A
206018_at	FOXG1	Stem-A
206373_at	ZIC1	Stem-A
213844_at	HOXA5	Stem-A
213150_at	HOXA10	Stem-A
214651_s_at	HOXA9	Stem-A
218625_at	NRN1	Stem-A
221690_s_at	NLRP2	Stem-A
219288_at	C3orf14	Stem-A
200832_s_at	SCD	Stem-A
219215_s_at	SLC39A4	Stem-A
209398_at	HIST1H1C	Stem-A
202708_s_at	HIST2H2BE	Stem-A
214290_s_at	HIST2H2AA3 /// HIST2H2AA4	Stem-A
218280_x_at	HIST2H2AA3 /// HIST2H2AA4	Stem-A
209911_x_at	HIST1H2BD	Stem-A
208579_x_at	H2BFS	Stem-A
215071_s_at	HIST1H2AC	Stem-A
206110_at	---	Stem-A
210387_at	HIST1H2BG	Stem-A
214469_at	HIST1H2AE	Stem-A
203815_at	GSTT1	Not Assigned
201042_at	TGM2	Epithelial
202856_s_at	SLC16A3	Epithelial
211564_s_at	PDLIM4	Epithelial
203074_at	ANXA8 /// ANXA8L1 /// ANXA8L2	Epithelial
206595_at	CST6	Epithelial
215704_at	FLG	Epithelial
204584_at	L1CAM	Epithelial
205258_at	INHBB	Epithelial
201820_at	KRT5	Epithelial
209125_at	KRT6A	Epithelial
205157_s_at	KRT17	Epithelial
212236_x_at	KRT17	Epithelial
209351_at	KRT14	Epithelial
205081_at	CRIP1	Epithelial
203726_s_at	LAMA3	Epithelial
202267_at	LAMC2	Epithelial
209270_at	LAMB3	Epithelial
203407_at	PPL	Epithelial
202504_at	TRIM29	Epithelial
212992_at	AHNAK2	Epithelial
205780_at	BIK	Epithelial
206884_s_at	SCEL	Epithelial
210064_s_at	UPK1B	Epithelial
210065_s_at	UPK1B	Epithelial
203186_s_at	S100A4	Epithelial
204268_at	S100A2	Epithelial
217728_at	S100A6	Epithelial
203571_s_at	C10orf116	Epithelial
218677_at	S100A14	Epithelial
202286_s_at	TACSTD2	Epithelial
209016_s_at	KRT7	Epithelial
201650_at	KRT19	Epithelial
217744_s_at	PERP	Epithelial
218186_at	RAB25	Epithelial
215729_s_at	VGLL1	Epithelial
213240_s_at	KRT4	Epithelial
219476_at	C1orf116	Epithelial
201012_at	ANXA1	Epithelial
209386_at	TM4SF1	Epithelial
209387_s_at	TM4SF1	Epithelial
215034_s_at	TM4SF1	Epithelial
209369_at	ANXA3	Epithelial
201324_at	EMP1	Epithelial
201325_s_at	EMP1	Epithelial
202206_at	ARL4C	Epithelial
202207_at	ARL4C	Epithelial
203910_at	ARHGAP29	Epithelial
218182_s_at	CLDN1	Epithelial
220332_at	CLDN16	Epithelial
204777_s_at	MAL	Epithelial
204751_x_at	DSC2	Epithelial
205532_s_at	CDH6	Epithelial
210602_s_at	CDH6	Epithelial
214803_at	---	Epithelial
219274_at	TSPAN12	Epithelial
206658_at	UPK3B	Epithelial
202524_s_at	SPOCK2	Epithelial
219836_at	ZBED2	Epithelial
213317_at	CLIC5	Epithelial
219866_at	CLIC5	Epithelial
206825_at	OXTR	Epithelial
220979_s_at	ST6GALNAC5	Epithelial
219064_at	ITIH5	Epithelial
222162_s_at	ADAMTS1	Epithelial
201951_at	ALCAM	Not Assigned
201952_at	ALCAM	Not Assigned
209781_s_at	KHDRBS3	Not Assigned
202233_s_at	UQCRH	Not Assigned
209167_at	GPM6B	Not Assigned
209170_s_at	GPM6B	Not Assigned
219497_s_at	BCL11A	Not Assigned
209465_x_at	PTN	Not Assigned
209466_x_at	PTN	Not Assigned
211737_x_at	PTN	Not Assigned
218502_s_at	TRPS1	Epithelial
201131_s_at	CDH1	Epithelial
201839_s_at	EPCAM	Epithelial
203397_s_at	GALNT3	Epithelial
203453_at	SCNN1A	Epithelial
202525_at	PRSS8	Epithelial
202454_s_at	ERBB3	Epithelial
219121_s_at	ESRP1	Epithelial
208650_s_at	CD24	Epithelial
209772_s_at	CD24	Epithelial
208651_x_at	CD24	Epithelial
209771_x_at	CD24	Epithelial
216379_x_at	CD24	Epithelial
266_s_at	CD24	Epithelial
204653_at	TFAP2A	Epithelial
218806_s_at	VAV3	Epithelial
218807_at	VAV3	Epithelial
219768_at	VTCN1	Epithelial
202935_s_at	SOX9	Not Assigned
202936_s_at	SOX9	Not Assigned
204542_at	ST6GALNAC2	Not Assigned
204990_s_at	ITGB4	Not Assigned
207547_s_at	FAM107A	Not Assigned
209074_s_at	FAM107A	Not Assigned
208791_at	CLU	Not Assigned
208792_s_at	CLU	Not Assigned
222043_at	CLU	Not Assigned
203021_at	SLPI	Not Assigned
203892_at	WFDC2	Not Assigned
203953_s_at	CLDN3	Not Assigned
202510_s_at	TNFAIP2	Not Assigned
207847_s_at	MUC1	Not Assigned
213693_s_at	MUC1	Not Assigned
204846_at	CP	Not Assigned
214282_at	---	Not Assigned
209395_at	CHI3L1	Not Assigned
209396_s_at	CHI3L1	Not Assigned
210096_at	CYP4B1	Not Assigned
204733_at	KLK6	Not Assigned
205778_at	KLK7	Not Assigned
206125_s_at	KLK8	Not Assigned
205470_s_at	KLK11	Not Assigned
209792_s_at	KLK10	Not Assigned
204124_at	SLC34A2	Not Assigned
220196_at	MUC16	Not Assigned
205334_at	S100A1	Not Assigned
32625_at	NPR1	Not Assigned
205363_at	BBOX1	Not Assigned
214844_s_at	DOK5	Not Assigned
203661_s_at	TMOD1	Not Assigned
203662_s_at	TMOD1	Not Assigned
221530_s_at	BHLHE41	Not Assigned
209437_s_at	SPON1	Not Assigned
209436_at	SPON1	Not Assigned
213994_s_at	SPON1	Not Assigned
213993_at	SPON1	Not Assigned
204437_s_at	FOLR1	Not Assigned
204885_s_at	MSLN	Not Assigned
205473_at	ATP6V1B1	Not Assigned
220177_s_at	TMPRSS3	Not Assigned
219440_at	RAI2	Not Assigned
208498_s_at	AMY1A /// AMY1B /// AMY1C /// AMY2A /// AMY2B	Not Assigned
222139_at	KIAA1466	Not Assigned
222281_s_at	---	Not Assigned
222334_at	---	Not Assigned
204537_s_at	GABRE	Not Assigned
209493_at	PDZD2	Not Assigned
204942_s_at	ALDH3B2	Not Assigned
205286_at	TFAP2C	Not Assigned
210397_at	DEFB1	Not Assigned
216615_s_at	HTR3A	Not Assigned
217002_s_at	HTR3A	Not Assigned
214657_s_at	NCRNA00084	Not Assigned
219153_s_at	THSD4	Not Assigned
205097_at	SLC26A2	Not Assigned
206022_at	NDP	Not Assigned
211685_s_at	NCALD	Not Assigned
204591_at	CHL1	Not Assigned
219932_at	SLC27A6	Not Assigned
207802_at	CRISP3	Not Assigned
203780_at	MPZL2	Not Assigned
213285_at	TMEM30B	Not Assigned
212560_at	SORL1	Not Assigned
205316_at	SLC15A2	Not Assigned
205225_at	ESR1	Not Assigned
209692_at	EYA2	Not Assigned
219850_s_at	EHF	Not Assigned
207910_at	SCGB1D1	Not Assigned
206378_at	SCGB2A2	Not Assigned
205979_at	SCGB2A1	Not Assigned
206799_at	SCGB1D2	Not Assigned
218857_s_at	ASRGL1	Not Assigned
218858_at	DEPDC6	Not Assigned
205432_at	OVGP1	Not Assigned
205862_at	GREB1	Not Assigned
218211_s_at	MLPH	Not Assigned
218692_at	GOLSYN	Not Assigned
218804_at	ANO1	Not Assigned
212805_at	PRUNE2	Not Assigned
218736_s_at	PALMD	Not Assigned
219359_at	ATHL1	Not Assigned
205830_at	CLGN	Not Assigned
205899_at	CCNA1	Not Assigned
205833_s_at	PART1	Not Assigned
212909_at	LYPD1	Not Assigned
213273_at	ODZ4	Not Assigned
205969_at	AADAC	Not Assigned
210861_s_at	WISP3	Not Assigned
202575_at	CRABP2	Not Assigned
205350_at	CRABP1	Not Assigned
203786_s_at	TPD52L1	Not Assigned
210372_s_at	TPD52L1	Not Assigned
207076_s_at	ASS1	Not Assigned
203632_s_at	GPRC5B	Not Assigned
206067_s_at	WT1	Not Assigned
216953_s_at	WT1	Not Assigned
205127_at	PTGS1	Not Assigned
205128_x_at	PTGS1	Not Assigned
215813_s_at	PTGS1	Not Assigned
205975_s_at	HOXD1	Not Assigned
205522_at	HOXD4	Not Assigned
206601_s_at	HOXD3	Not Assigned
219867_at	CHODL	Not Assigned
220816_at	LPAR3	Not Assigned
209201_x_at	CXCR4	Not Assigned
211919_s_at	CXCR4	Not Assigned
217028_at	CXCR4	Not Assigned
204086_at	PRAME	Not Assigned
220051_at	PRSS21	Not Assigned
220179_at	DPEP3	Not Assigned
213201_s_at	TNNT1	Not Assigned
208383_s_at	PCK1	Not Assigned
213921_at	SST	Not Assigned
211343_s_at	COL13A1	Not Assigned

## Sheet: Suppl. Table 3
Supplemental Table 3. Concordance between the current classification scheme and the previous report.
Tothill (GSE9891)	Corresponding Subtype in Current Study	Epi-A	Epi-B	Mes	Stem-A	Stem-B	Others	Concordant Samples	Discordant Samples	Classified in Current Study	Total	Concordance in Classified Samples (%)
C3	Epi-A	25	0	0	0	2	1	25	3	27	28	92.6
C2+C4	Epi-B	1 (0+1)	67 (35+32)	9 (9+0)	12 (2+10)	6 (3+3)	1 (1+0)	67	29	95	96	70.56
C1	Mes	0	0	69	8	3	3	69	14	80	83	86.6
C5	Stem-A	0	0	0	34	1	1	34	2	35	36	97.1
C6	Stem-B	0	0	0	0	8	0	8	0	8	8	100
Not Classified	Others	1	9	6	5	6	7	7	27	27	34	25.9
	Classified in Ref.	26	67	78	54	20	6	203	48	245	251	82.9
	Total	27	76	84	59	26	13	210	75	272	285	77.2
Abbreviations: Epi-A, Epithelial-A; Epi-B, Epithelial B; Mes, Mesenchymal; Stem-A, Stem-like-A; Stem-B, Stem-like B.
Subtype descriptions from the original article are shown in the right-most column. Based on the description of the previous study,
we estimated the corresponding subtypes in our classification. Note that our Epi-B subtype was further divided into C2 and C4 in the previous study.
Reference:
Novel molecular subtypes of serous and endometrioid ovarian cancer linked to clinical outcome.
Tothill RW, Tinker AV, George J, Brown R, Fox SB, Lade S, Johnson DS, Trivett MK, Etemadmoghadam D, Locandro B, Traficante N, Fereday S,
Hung JA, Chiew YE, Haviv I; Australian Ovarian Cancer Study Group, Gertig D, DeFazio A, Bowtell DD.
Clin Cancer Res. 2008 Aug 15;14(16):5198-208.

## Sheet: Suppl. Table 4A
Supplemental Table 4A. Summary of subtype correlation with clinicopathological information in training and validation sets.
Factor	Enrichment	Training (n = 1,538)	Validation (n = 418; Subtype predicted by BinReg)	Validation (n = 418; Subtype predicted by ClaNC)
Stage	I or II	Epi-A, p = 5.9 x 10-12 Stem-B, p = 3.5 x 10-18	Stem-B, p = 1.5 x 10-06	Epi-A, p = 0.0005 Stem-B, p = 0.0003
	III or IV	Mes, p = 2.0 x 10-19 Stem-A, p = 0.007	Mes, p = 0.03 Stem-A, p = 0.0006	Epi-B, p = 0.04 Stem-A, p = 0.0064
Age	< 55	Epi-A, p = 0.04 Stem-B, p = 0.01	---	---
	>= 55	Stem-A, p = 0.0007	---	---
Grade	1	Epi-A, p = 6.0 x 10-15 Stem-B, p = 2.7 x 10-11	Epi-A, p = 0.0081	Epi-A, p = 0.0012
	>=2	Epi-B, p = 9.4 x 10-10 Mes, p = 0.0004 Stem-A, p = 0.0001	---	Epi-B, p = 0.049
Metastasis	Primary	Epi-A, p = 0.0004 Stem-A, p = 0.0074	---	---
	Metastasis	Mes, p = 1.2 x 10-10	Mes, p = 0.0003	---
LMP	LMP	Epi-A, p = 4.9 x 10-43	Epi-A, p = 7.3 x 10-09	Epi-A, p = 3.2 x 10-10
	Non-LMP	Epi-B, p = 3.1 x 10-08 Mes, p = 5.3 x 10-05 Stem-A, p = 3.2 x 10-06	Epi-B, p = 0.03 Mes, p = 0.02 Stem-A, p = 0.049	Epi-B, p = 0.004
Histology	Serous	Epi-A, p = 7.2 x 10-05 Epi-B, p = 0.01 Mes, p = 3.6 x 10-09 Stem-A, p = 1.2 x 10-05	Epi-B, p = 0.0002 Mes, p = 0.01	Epi-B, p = 5.7 x 10-05
	Non-Serous	Stem-B, p = 8.0 x 10-59	Stem-B, p = 1.5 x 10-14	Stem-B, p = 1.6 x 10-08
Abbreviations: Epi-A, Epithelial-A; Epi-B, Epithelial B; Mes, Mesenchymal; Stem-A, Stem-like-A; Stem-B, Stem-like B; LMP, low malignant potential.
Enrichment of subtype in a category is shown by p-value computed by Fisher Exact Test.
Factor is considered significantly enriched if p < 0.05, and is highlighted in red.

## Sheet: Suppl. Table 4B
Supplemental Table 4B. Clinical information per subtype for the 1,538 ovarian cancer samples.
Factor		Total	Epi-A	Epi-B	Mes	Stem-A	Stem-B
Stage	I or II*	207 (17.0%)	49	49	12	31	66
	III or IV^	1012 (83.0%)	66	286	343	238	79
	Fisher p-value		5.9 x 10-12*	0.2	2.0 x 10-19^	0.007^	3.5 x 10-18*
Age	< 55*	192 (19.0%)	23	46	67	25	31
	>= 55^	819 (81.0%)	59	243	242	197	78
	Fisher p-value		0.04*	0.13	0.16	0.0007^	0.01*
Grade	1*	71 (5.9%)	30	1	8	4	28
	>=2^	1135 (94.1%)	80	341	345	270	99
	Fisher p-value		6.5 x 10-15*	9.4 x 10-10^	0.0004^	0.0001^	2.7 x 10-11*
Metastasis	Primary*	729 (92.0%)	94	205	208	174	48
	Metastasis^	63 (8.0%)	0	12	44	6	1
	Fisher p-value		0.0004*	0.14	1.2 x 10-10^	0.007*	0.17
LMP	LMP*	64 (4.4%)	50	1	5	1	7
	Non-LMP^	1379 (95.6%)	85	391	407	314	182
	Fisher p-value		4.9 x 10-43*	3.1 x 10-08^	5.3 x 10-5^	3.2 x 10-06^	0.71
Histology	Serous*	1243 (86.1%)	131	352	388	294	78
	Non-Serous^	200 (13.9%)	5	39	24	21	111
	Fisher p-value		7.2 x 10-05*	0.01*	3.6 x 10-09*	1.2 x 10-05*	8.0 x 10-59^
Abbreviations: Epi-A, Epithelial-A; Epi-B, Epithelial B; Mes, Mesenchymal; Stem-A, Stem-like-A; Stem-B, Stem-like B; LMP, low malignant potential.
Number shown in table is the frequency of each subtype stratified by different factors.
Enrichment of subtype in a category is shown by p-value computed by Fisher Exact Test.
Factor is considered significantly enriched if p < 0.05, and is highlighted in red.

## Sheet: Suppl. Table 4C
Supplemental Table 4C. Clinical information per subtype (predicted by BinReg) for the ovarian cancer samples in the validation set.
Factor		Total	Epi-A	Epi-B	Mes	Stem-A	Stem-B
Stage	I or II*	55 (36.0%)	10	11	5	2	27
	III or IV^	98 (64.0%)	15	24	23	24	12
	Fisher p-value		0.65	0.56	0.03^	0.0006^	1.5 x 10-06*
Age	< 55*	22 (42.3%)	4	4	3	2	9
	>= 55^	30 (57.7%)	6	5	4	4	11
	Fisher p-value		1	1	1	1	0.78
Grade	1*	7 (6.0%)	4	0	1	0	2
	>=2^	111 (94%)	13	32	25	23	18
	Fisher p-value		0.008*	0.19	1	0.34	0.34
Metastasis	Primary*	61 (88.4%)	10	12	7	10	22
	Metastasis^	8 (11.6%)	0	2	6	0	0
	Fisher p-value		0.59	0.66	0.0003^	0.59	0.049*
LMP	LMP*	356 (95.7%)	13	0	0	0	3
	Non-LMP^	16 (4.3%)	48	86	90	69	63
	Fisher p-value		7.3 x 10-09*	0.03^	0.02^	0.05	1
Histology	Serous*	322 (86.6%)	56	84	85	62	35
	Non-Serous^	50 (13.4%)	5	2	5	7	31
	Fisher p-value		0.22	0.0002*	0.01*	0.44	1.5 x 10-14^
Abbreviations: Epi-A, Epithelial-A; Epi-B, Epithelial B; Mes, Mesenchymal; Stem-A, Stem-like-A; Stem-B, Stem-like B; LMP, low malignant potential.
Number shown in table is the frequency of each subtype stratified by different factors.
Enrichment of subtype in a category is shown by p-value computed by Fisher Exact Test.
Factor is considered significantly enriched if p < 0.05, and is highlighted in red.

## Sheet: Suppl. Table 4D
Supplemental Table 4D. Clinical information per subtype (predicted by ClaNC) for the ovarian cancer samples in the validation set.
Factor		Total	Epi-A	Epi-B	Mes	Stem-A	Stem-B
Stage	I or II*	55 (36.0%)	14	11	11	2	17
	III or IV^	98 (64.0%)	5	36	31	19	7
	Fisher p-value		0.0005*	0.04^	0.14	0.0064^	0.0003*
Age	< 55*	21 (41.2%)	4	4	8	1	4
	>= 55^	30 (58.8%)	11	7	5	2	5
	Fisher p-value		0.22	1	0.11	1	1
Grade	1*	7 (5.9%)	3	0	1	0	3
	>=2^	111 (94.1%)	2	43	33	19	14
	Fisher p-value		0.0012*	0.049^	0.67	0.6	0.06
Metastasis	Primary*	61 (88.4%)	14	15	17	5	10
	Metastasis^	8 (11.6%)	0	3	5	0	0
	Fisher p-value		0.19	0.42	0.1	1	0.59
LMP	LMP*	16 (4.3%)	13	0	2	0	1
	Non-LMP^	356 (95.7%)	36	117	97	63	43
	Fisher p-value		3.2 x 10-10*	0.004^	0.25	0.09	0.71
Histology	Serous*	322 (86.6%)	39	113	91	55	24
	Non-Serous^	50 (13.4%)	10	4	8	8	20
	Fisher p-value		0.17	5.7 x 10-05*	0.08	1	1.6 x 10-08^
Abbreviations: Epi-A, Epithelial-A; Epi-B, Epithelial B; Mes, Mesenchymal; Stem-A, Stem-like-A; Stem-B, Stem-like B; LMP, low malignant potential.
Number shown in table is the frequency of each subtype stratified by different factors.
Enrichment of subtype in a category is shown by p-value computed by Fisher Exact Test.
Factor is considered significantly enriched if p < 0.05, and is highlighted in red.

## Sheet: Suppl. Table 5A
Supplemental Table 5A. Summary of Cox regression analysis on overall survival using different prognostic factors.
Prognostic Factors						OS/PFS	Serous/Serous + Other histologies	Samples with all prognostic factors available	Independent factors identified
Age	Stage	Grade	Metastasis	Surgical Status	Subtype*
									Factor	Hazard Ratio	p-value
+	+	+	+	-	+	OS	Serous + Other histologies	539	Stage	3.429	0.0017
									Epi-B	0.735	0.0332
									Stem-A	1.382	0.0234
+	+	+	+	+	+	OS	Serous + Other histologies	408	Age	1.35	0.0483
-	-	-	-	+	+	OS	Serous + Other histologies	609	Surgical Status	1.351	0.0085
									Epi-B	0.782	0.0498
									Stem-A	1.325	0.0239
+	+	+	+	-	+	OS	Serous	522	Stage	3.165	0.0031
									Epi-B	0.719	0.0229
									Stem-A	1.361	0.0314
+	+	+	+	-	+	PFS	Serous	518	Stage	3.165	0.0004
									Metastasis	1.872	0.0012
Abbreviations: Epi-A, Epithelial-A; Epi-B, Epithelial B; Mes, Mesenchymal; Stem-A, Stem-like-A; Stem-B, Stem-like B;
OS, Overall Survival; PFS, Progression Free Survival.
*Subtype referes to molecular subtype proposed in this study: Epi-A, Epi-B, Mes, Stem-A, and Stem-B
Factor is considered significantly correlated with survival if p < 0.05, and is highlighted in red.

## Sheet: Suppl. Table 5B
Supplemental Table 5B. Univariate and multivariate Cox regression analysis of subtype and known prognostic factors on overall survival (Serous only).
Clinical Variable	Sample sizes (Serous only; n = 522)	Univariate (HR, 95% CI)	p-value	Multivariate (HR, 95% CI)	p-value
Age (yr)
< 55	164 (31.42%)	1
>= 55	358 (68.58%)	1.379 (1.052 - 1.807)	0.02	1.277 (0.9717 - 1.677)	0.07949	*
Stage
I or II	36 (6.9%)	1
III or IV	486 (93.1%)	3.451 (1.628 - 7.319)	0.00124	3.165 (1.4759 -6.787)	0.00308	*
Grade
1	8 (1.53%)	1
>=2	514 (98.47%)	1.959 (0.7249 - 5.295)	0.185	1.15 (0.419 - 3.155)	0.7865	*
Metastasis
Primary	483 (92.53%)	1
Metastatic	39 (7.47%)	1.308 (0.8071 - 2.119)	0.276	1.367 (0.8384 - 2.229)	0.21007	*
Subtype
Non-Epi-A	482 (92.34%)	1
Epi-A	40 (7.66%)	0.8768 (0.555 - 1.385)	0.573	1.063 (0.6588 - 1.715)	0.80269
Non-Epi-B	367 (70.31%)	1
Epi-B	155 (29.69%)	0.6669 (0.5032 - 0.8837)	0.0048	0.7192 (0.5413 - 0.9554)	0.02293
Non-Mes	344 (65.9%)	1
Mes	178 (34.1%)	1.132 (0.8767 - 0.994)	0.341	1.001 (0.7669 - 1.306)	0.99588
Non-Stem-A	394 (75.48%)	1
Stem-A	128 (24.52%)	1.372 (1.041 - 1.81)	0.025	1.361 (1.0286 - 1.801)	0.03096
Non-Stem-B	501 (95.98%)	1
Stem-B	21 (4.02%)	1.286 (0.6816 - 2.427)	0.437	1.219 (0.6453 - 2.302)	0.54185
Abbreviations: Epi-A, Epithelial-A; Epi-B, Epithelial B; Mes, Mesenchymal; Stem-A, Stem-like-A; Stem-B, Stem-like B; HR, hazard ratio; CI, confidence interval.
* Multivariate Cox regression analysis result of clinical variables and StemA subtype.
Subtype variables were analyzed with other clinical variables (Age, Stage, Grade, Metastasis), and independent from other subtypes.
Factor is considered significantly correlated with survival if p < 0.05, and is highlighted in red.

## Sheet: Suppl. Table 5C
Supplemental Table 5C. Univariate and multivariate Cox regression analysis of subtype and known prognostic factors including debulking status on overall survival.
Clinical Variable	Sample sizes	Univariate (HR, 95% CI)	p-value	Multivariate (HR, 95% CI)	p-value
Age (yr)
< 55	129 (31.62%)	1
>= 55	279 (68.38%)	1.421 (1.059 - 1.906)	0.0192	1.3499 (1.0023 - 1.818)	0.0483	*
Stage
I or II	16 (3.92%)	1
III or IV	392 (96.08%)	2.491 (1.026 - 6.05)	0.0438	2.1619 (0.8837 - 5.289)	0.0912	*
Grade
1	4 (0.98%)	1
>=2	404 (99.02%)	1.071 (0.3967 - 2.891)	0.892	0.8929 (0.3267 - 2.44)	0.8252	*
Metastasis
Primary	379 (92.89%)	1
Metastatic	29 (7.11%)	1.103 (0.64-1.902)	0.723	1.1522 (0.6634 - 2.001)	0.615	*
Debulk
Optimal	280 (68.63%)	1
Suboptimal	128 (31.37%)	1.266 (0.9571 - 1.675)	0.0984	1.1982 (0.9011 - 1.593)	0.2135
Subtype
Non-Epi-A	377 (92.4%)	1
Epi-A	31 (7.6%)	0.7481 (0.4605 - 1.215)	0.241	0.8549 (0.5078 - 1.439)	0.5554
Non-Epi-B	293 (71.81%)	1
Epi-B	115 (28.19%)	0.814 (0.5982 - 1.108)	0.19	0.8184 (0.5999 - 1.117)	0.2061
Non-Mes	256 (62.75%)	1
Mes	152 (37.25%)	0.9876 (0.749 - 1.302)	0.929	0.9087 (0.681 - 1.212)	0.515
Non-Stem-A	312 (76.47%)	1
Stem-A	96 (23.53%)	1.299 (0.9598 - 1.758)	0.0902	1.3295 (0.9764 - 1.81)	0.0705
Non-Stem-B	394 (96.57%)	1
Stem-B	14 (3.43%)	2.313 (1.128 - 4.74)	0.0221	2.3034 (1.1218 - 4.73)	0.023
Abbreviations: Epi-A, Epithelial-A; Epi-B, Epithelial B; Mes, Mesenchymal; Stem-A, Stem-like-A; Stem-B, Stem-like B; HR, hazard ratio; CI, confidence interval.
* Multivariate Cox regression analysis result of clinical variables and StemA subtype.
Subtype variables were analyzed with other clinical variables (Age, Stage, Grade, Metastasis, Debulk), and independent from other subtypes.
Factor is considered significantly correlated with survival if p < 0.05, and is highlighted in red.

[truncated: 15 more sheets: Suppl. Table 5D, Suppl. Table 5E, Suppl. Table 6, Suppl. Table 7, Suppl. Table 8, Suppl. Table 9, Suppl. Table 10, Suppl. Table 11, Suppl. Table 12, Suppl. Table 13, Suppl. Table 14, Suppl. Table 15A, Suppl. Table 15B, Suppl. Table 16, Suppl. Table 17]
